# Supplementary material for: Identification of candidate flowering and sex genes in white Guinea yam (D. rotundata Poir.) by SuperSAGE transcriptome profiling
Source: PLoS One. 2019 Sep 23;14(9):e0216912. doi: 10.1371/journal.pone.0216912 (PMC6756524; doi:10.1371/journal.pone.0216912)
Supplement: S3 Table — (XLSX) [file pone.0216912.s003.xlsx]

## Sheet: summary_qf_cut45_20236.xls
Table S3. Summary of SuperSAGE tags generated using RNA samples extracted from D. rotundata accessions belonging to different flower groups
	Male	Male	Female	Female	Monoecious	Monoecious	Monoecious
Tag sequence	TDr3631	TDr2965	TDr4087	TDr1679	TDr4162	TDr1506	TDr1819
CATGCTCGGCCTGGTCGCACTGGCTT	219047	123778	72811	53124	35371	102122	109948
CATGGAGGTCTCTTTGATGTGGCGGA	24204	42912	43460	691	202880	9058	77619
CATGACGGCAAGTGCAAGTGCGGCGC	7885	4943	27943	1931	38478	14169	91237
CATGTGCAAGTATGAACTAATTCGGA	846	9115	2320	6310	7103	17172	16916
CATGCTTGTATGATCAGTTAGCTAGT	52417	15161	9010	3528	613	9354	3946
CATGGGCAGGCAAGAGACAACCTGGC	1733	11770	3306	3215	7932	12908	4990
CATGGTGGAACAAGCGCCCCTGCTGC	20616	21209	8910	5438	8612	6002	8936
CATGGCAAATTTCATTGAGAGGAATC	3948	10704	10202	5508	10098	20197	8018
CATGCGCCAGACTGTTGCTGTCGGAG	16717	15119	7684	4739	7476	5770	8111
CATGGGATTAGCCGCTTCGATGGGAT	5082	11321	4697	2429	3707	14055	5453
CATGCCGTGTCGGAGGGTACCAAGGC	13890	10738	5951	6669	2720	6769	3938
CATGGGCCTATGCCACCAACTTTGTT	8662	14305	4795	5669	1939	6773	3723
CATGTGTGCGCGCTTAGCTTCTTGTT	7647	10297	5748	2014	3504	7310	7570
CATGAGCCAAAATGGATGGTGGCGGT	4873	8000	4614	3060	5922	7997	7106
CATGCATGTGCAAGTATGAACTAATT	472	2789	1080	4048	5963	9945	4528
CATGTGCAAGTATGAACTAATTCAGA	989	4204	1375	3855	8273	5890	3559
CATGGAAGAGGGGCGGTCACTGGTAA	7	13153	7364	3560	2232	3323	3764
CATGTGGGTTGGACTCCTCAGTCTAT	2505	2936	3106	887	5132	7612	6741
CATGGATCCATACATCTCGATCGGAA	1387	7768	1258	766	1275	4627	1512
CATGGGAGCTGATTACCCACAAAATC	1736	4717	2095	1633	3424	9193	3716
CATGGCTGTCGACCTCCCCTTCGCCG	2743	3093	2582	1823	5302	5071	3228
CATGTGTGTGTGCGTGTGGAGGGGAA	2990	3224	3405	1227	4656	4681	7371
CATGCGGTGCCTCAACGTGTGAGAGA	3680	2460	6681	1118	4565	1670	8176
CATGGCGCCAGGAAACGCCTCTGCTG	9939	5748	3461	2283	1330	1900	2188
CATGGGGGGGTGCCTGGGAAAGTGGT	3388	4351	4064	2692	2523	3845	4501
CATGCCGGGCTCTGGCTCCGCGCACC	6082	6570	2085	1228	2702	4883	1834
CATGGTGGCAATGCCTTCGGAGCAAA	3595	2371	1882	666	4297	4971	6665
CATGCAACTGCTGCCTTGTAGCGAAT	2710	3527	4297	919	5715	3175	5434
CATGATGATGCTTATTAATGGCGATG	3224	3143	4891	1561	2086	5449	2821
CATGCCCTTCTTCTCTCCCTTGCACC	1246	1179	2038	752	2233	3585	1622
CATGCCCCGATGAGTAGGAGGGCGCG	3948	4168	2333	654	3161	4447	2743
CATGGAGGTATGCGCCCAATTGAGGC	3855	2838	3370	1514	3158	2507	4119
CATGCTCGGAGGAAGACGGTGACGGC	7005	3884	5315	2204	225	3483	2538
CATGCATGCGTGGATGGGTGGACGTA	7045	7724	2394	4349	1	3	2
CATGCCTTCCCCGACTGGAGAGGTTC	872	4496	897	982	1701	8616	1642
CATGCGTGGATGGGTGGACGTAGTTT	6858	7867	2168	2239	2	3	9
CATGGAGCTTCTTCATTGGCTCCGTG	5256	6521	1729	4588	7	4216	96
CATGTTTGAACTAGTGAACTCGCAAA	0	6505	5102	3920	1	1	6228
CATGACTGTTCTAGGGCTGCGTCTAT	2245	3475	2618	1078	2481	3170	4685
CATGGCGTGATAACCGCCGTCCGATC	4824	8439	1221	2609	3	3546	199
CATGCGAATCCGGGTACGCGGCGGTG	7098	2804	2048	1373	2043	1249	2638
CATGAAACCTAAAACCTAATCTAATA	556	3318	883	631	1331	4286	1503
CATGGAATAAGAATGTCTGTGTGTAT	2101	3657	4134	1039	1852	2825	4530
CATGGCGAAAAGGAGCATTGGAATGG	567	2990	728	212	403	1940	958
CATGTATGCCAAGCGTGCTTTCGTGC	4885	6007	2029	2106	347	3268	658
CATGGGCTTAAATAAGAAAGAAAAAA	1950	4420	3802	1634	1064	3519	2685
CATGGACCCGTACGTGGTGACTTCAT	3255	2844	1167	1339	526	1974	1391
CATGAGGTCGGTGCCCTCGCCGGGTA	4261	2101	1393	545	2760	3274	3166
CATGCAGCCACTTGCCCTGTTTCCTT	68	1	1553	51	3149	4077	5544
CATGGCTGAGGACGGCGAAGGTGGTG	7718	5884	1144	1184	528	1056	980
CATGGAAGAGGGACGGTCACTGGTAA	4988	260	51	0	1543	2373	2522
CATGCCCTTGGCAAAGGGCACTGGAG	7129	1601	1638	559	1964	789	3178
CATGAACAAAATCATCAAAAAAAAAA	1113	3893	675	1027	604	3480	1159
CATGACGGTCTATCTCTTAAGGGGAA	1187	2237	3154	1224	1430	2103	2601
CATGCATCCATCGCTGGCCTTGTTTT	488	647	340	167	4186	4996	5078
CATGAAGAGGCTGCTACTGCTGCTGC	738	524	1629	178	3968	1811	3484
CATGCACCGCGCCGGGTTGCTGTTTG	5973	4144	727	1163	662	1473	943
CATGGTGGTCCGCTTGAGCTTCCAGC	2326	2206	2251	737	1230	1314	1886
CATGGCTCGTGTTAAAGTAACTAATA	34	149	3176	74	2976	1169	4769
CATGCTTCGTGTGTCAGAGTATCCGG	38	1539	271	933	485	7623	981
CATGCAGGCACTTGCCCTGTTTCCTT	0	138	955	25	3415	4618	5552
CATGGAAAACTGATGTTGATGCGAAC	915	2325	2274	883	1638	2014	3040
CATGGTGGCGTCCTGCTTTCGAGATG	1329	804	1123	168	3415	1879	5385
CATGGTGGCCGGCGCGGTGCGGAAGT	5427	2071	1101	766	1213	1187	1535
CATGGACGTCGTTTACGCCCTGAAAC	3869	4148	750	1094	508	2689	790
CATGTCACGTCGAGGTACTGCAGAAG	377	4684	490	447	483	2335	793
CATGCGTCCACAGTTAGGCGTGATGC	2624	1792	3519	1332	1449	1041	1403
CATGGGCTTCCCAAACGCCGTGGACG	4246	3187	1116	1158	189	2477	326
CATGCCGGACGAGGCCAGGCTTCTGA	3275	1192	2154	588	1748	902	2386
CATGGACAACGCGTTCCGCTGTTTCG	1317	1204	1766	329	1808	849	2090
CATGAGTACCGTCTCGCCGGCGCCGT	1374	324	2433	262	2935	620	3367
CATGGCACGCATTGTTCGGGATGTTC	2287	3842	1836	487	1007	1046	1249
CATGCGGCCTTTGCTGCGCTTGGGCT	436	763	812	1403	2299	2229	3775
CATGGTGTCACACAGGCTGCTGCGGA	2857	2070	1465	784	1315	1366	1616
CATGAAGCCGTCGCAAGTGTGATGCC	4683	595	4009	312	655	357	652
CATGCAGGAAGGGCGGGAGAGGGAGC	2822	2281	603	2025	98	2700	144
CATGCTTTGGTTGGTGAAGAACAAAG	1107	2212	788	985	208	1180	724
CATGTTATCAATGAAACTATAGGCCT	493	1429	5213	381	226	2520	558
CATGGCTGCTCCCACTGTGAATCGAT	514	2340	1384	496	1643	1326	2208
CATGGCAGGCCTGGAATTGGTGCCAC	2368	2434	1275	976	954	1308	1138
CATGCGCACGGCGCCGGGAGAGGCGC	4457	1510	1699	802	799	439	1367
CATGGCTTCACGTGGTTGTGTTGTTG	1208	2264	1094	725	1296	1899	1631
CATGAAAACCCCCCGGGCGAAGTTTC	470	283	651	344	428	763	418
CATGATTTATTCAACTTTTGGTAAAA	518	724	605	52	1740	948	2163
CATGCAAGTCGAACGTGATTTTCGGG	2496	1303	1303	748	569	1640	980
CATGCAGATGCTTGTTGCTTTGCTTG	933	2822	1382	877	1	3263	33
CATGGAGCTAAGTACAATCAAAAAAA	220	145	768	580	259	135	1107
CATGGGGCACGTGGAATCCCGTGTGA	70	2051	218	396	1093	1651	980
CATGCCACCGTCTTTGCTGCATTCAC	1381	2215	887	1083	631	793	1482
CATGTCTAGCTGTGGCAACTGTGACT	140	106	520	57	1404	280	5606
CATGGTCAAAGCCCGGTGAGCAGGCA	2580	1323	2113	1121	326	1457	348
CATGTGTGTTGTGTATTCTGTTTTTC	24	78	339	16	2335	1054	4112
CATGTACTTGACCTGCTGGGGACCCA	2507	228	1057	102	448	1785	3509
CATGGATGGATTGGTGGACGTAGTTT	1591	2646	834	893	630	2353	694
CATGCGCATCCGCGTCCGCGGCGGTG	3979	1518	942	776	497	583	739
CATGGGCCTTCCCGTCGGCAAGCACA	3009	1233	1115	474	1151	639	1146
CATGGCTGTCGTCAGCTCGTGTCGTG	2390	608	559	381	525	845	1801
CATGGAGCCCGGACGGAGCGCGCTGC	1684	533	2263	326	1051	726	2130
CATGTCAGCGTGTTGCTGGTGCCACT	1104	967	439	1356	1327	2140	1114
CATGGCTGCTCTCTGCTGCTGTTGTG	817	760	953	145	1516	829	1624
CATGAATGTTGAGCTTGCGCCGCATT	449	360	1137	212	1614	1104	2958
CATGCGCCGGCGAACGTTCCTCCCTT	1788	1744	818	974	314	1776	830
CATGCATGCACGGAAGGGTACGTAGG	2639	1628	2642	756	0	775	19
CATGCAGCCATTCGAGCTGACCCAAT	1424	1673	873	396	1364	1027	1613
CATGCTGGTACACTGCTGCTGTTTCT	1349	1125	1087	262	1700	834	1649
CATGTTACTACGGGCTGCTGGACTGT	1596	1789	860	535	894	1261	978
CATGGCCGCCCGAAGCACGTTGGGAA	1951	1021	769	416	981	670	1251
CATGCCACACTCCTGCAATCATCTAT	900	1333	1168	384	1173	1542	1502
CATGAAGAGCCAGCGCAACGCTCTTC	2039	1300	1076	577	955	955	1208
CATGGCGAGCTCATTGCCCGGGGACC	2052	3503	605	684	101	1199	234
CATGAGTTCACCTTAAAAAAAAAAAA	1116	2322	754	816	493	1831	1002
CATGTGGCCTCTCATCTTGCGGTGCT	1311	1348	1019	599	895	1208	1257
CATGACCGAAGCCCTCTGGCTTGCGC	2202	1476	568	979	318	885	600
CATGGAGCCTATGATGCGGTCGCAGC	1478	1252	593	314	1204	761	1658
CATGGGAGGTGGTCAAGCCCCTCAAG	1731	1469	1118	371	955	623	1602
CATGCCGGAGGCGGTGATGTGGCTCA	59	29	658	243	2016	1528	2578
CATGGAAGCTGGTTAAGCGGTGCGAT	285	2492	328	278	668	1082	1753
CATGCAGGCTTCTCCGTTCTCGGCTC	2284	2852	587	891	31	1213	26
CATGGAGAACGGAGCGGTTGCGGGGA	1	2327	1028	2594	350	1118	422
CATGCACGGAAGGGTACGTAGGAAGT	2005	3054	290	911	0	1540	39
CATGCCCCACCGCACCTGGAATTGCC	990	437	847	188	887	785	1844
CATGGACGACTTTAGCGGCGCTTCAG	1910	1237	855	313	871	456	922
CATGAGAAAGGGTAATAAAAAAAAAA	209	1617	170	377	552	2532	833
CATGGCGCTACTGGTGCTGGGGGCTG	2844	1807	964	613	338	333	516
CATGGGCATTGCCATTGGCGCTCATC	2296	1361	655	1007	179	1537	387
CATGCAACGGCGGTTCCGTACGGGCA	938	557	1716	128	1605	595	1637
CATGCACCCTTCAGCAGCAATGTTGT	1168	1105	790	337	308	1084	717
CATGGTCGAAGGGGCGACACTGGAGA	1359	1727	993	862	577	768	704
CATGAAGACCGGGCACGCCTGTTTTG	0	699	487	308	893	3110	492
CATGGCTTCCGTTACTGTTTTTGGTG	369	186	825	101	1335	857	2517
CATGAACCGCCGGCAGGAATGGGTGG	1877	1453	1055	397	539	520	568
CATGATGCTCGATGTGGCTTGGCGAT	1402	1551	593	696	545	1135	859
CATGCTCGCCGGAAGACTGTGACGGC	1475	957	771	883	125	1905	458
CATGCCGCGGTGAATATGTACCCGGG	1194	672	359	381	229	859	406
CATGCGTTGGCCTTGAGATTGCATTT	380	742	642	554	1026	1561	1265
CATGAAGGAAGAAGCAAAGTTGGCAT	0	6834	72	110	0	2	1
CATGCGCGATGTGACCATCCCCGTCC	307	58	1848	80	1629	617	1471
CATGGATCGGTTGACGGCGGCGATCA	609	270	461	20	2883	716	1730
CATGGGCCGCTAACCCCCCCCCAAAA	757	754	515	401	842	1665	568
CATGCAACCGCCAGCATTTCGATCTG	1098	922	1032	267	906	764	1358
CATGTGTCTGTTGCTCTGAATTCACT	486	3592	571	238	37	1638	236
CATGGCGGCGGGCCAGGGCTGATGTT	1950	528	574	199	924	540	1687
CATGAAGATCATAGAAAACAAAAAGA	369	308	945	89	1612	1387	1330
CATGGAAACTAAAAGCCGTGGTGATG	236	289	1347	24	1967	880	1663
CATGCGCGTTCGTGAGCTTGAAGGAG	271	90	346	22	2438	240	1968
CATGGCTGTCGTCAGCTCGTGCCGTA	25	133	47	31	99	221	218
CATGGGCAGTGATGAACGTGGTGTTT	556	1423	499	239	1020	1513	1279
CATGGGCCCAGGATAGGAACCAGGGG	1497	889	784	306	807	674	1350
CATGGACCAGGATCAACCAGCGGCTA	633	1310	453	661	511	1736	467
CATGAGCAAAGCCGCCCTCTTCGAGG	296	199	247	562	76	271	764
CATGCTTGATGCTGTGTTTTTGTTTG	2	2	6088	422	0	0	0
CATGCGGCCAGGGCCGGATGCGCCAC	1932	1261	718	896	292	610	537
CATGTACTTTGTTGGTTTGGAAGAGT	1438	1506	739	412	327	977	973
CATGTTGAGGCTTGAGGCCTTGTGTA	587	1428	648	489	637	1207	1032
CATGGTGGAGATGCCCGGCAATGGCG	1051	580	1544	138	751	857	801
CATGAAGGCGGCAGTGGGAGCTCTTT	0	0	9	2	5567	743	0
CATGGAGGCTACGTGAATGCCGTCGC	2050	1304	701	390	594	268	631
CATGGCGTCAGCGCCATCCGTGGGAG	407	25	959	39	2542	603	1385
CATGACTGCAGTCTCGTCCTCAGCTT	781	928	623	279	638	1069	1242
CATGCCGGCCGAACCCTTAAAAAAAA	173	366	743	201	899	868	2089
CATGTGCTCGCAGGCCGTCGAAAAAA	49	77	123	108	372	1160	625
CATGCAGGGCCGAGGATGTGTTTGGG	2512	1311	548	617	34	783	181
CATGCAACGCTCCTGATGTTGAGGTC	347	721	379	81	1059	1568	1337
CATGCTGCTGGGACGTACAAGTGCTA	524	495	410	298	625	2205	389
CATGGCCCCTGCGCAAGGATGACACG	1917	387	636	211	559	1144	484
CATGAAAGTCTTGCTTGGTTTGTGCT	199	342	826	150	1030	952	1516
CATGCCCGTGAAAGCAGGGATTTGAT	238	526	526	194	1025	937	1278
CATGTAGCTGTAGCACTAGCCTTGGC	413	729	844	303	671	898	1124
CATGACTGTTTGCAAGTGTGCTTTGT	8	1	246	0	2709	1235	1576
CATGATGCGTGGCATCGCCGTCGCCG	1321	562	815	223	839	651	1255
CATGAACATCTTGATCCGTTTGGTAT	316	501	439	238	1008	621	1332
CATGCGCTCCTCCTCCGCCTGGATCC	1415	433	733	113	797	308	1597
CATGTTACTAGTATCGATGCAGTATG	228	334	850	169	1187	552	1535
CATGCAGGTGGCTTTGTACTTGTCAT	339	994	684	398	898	754	1121
CATGCAACAGCAACACTTGATGTTAT	829	1766	654	373	312	1031	623
CATGTAGCTAGACTTCTGCTTGGCTT	400	569	523	180	863	631	1086
CATGAGGAAGAAGGCATTTTCATTAT	160	659	144	123	1125	788	2455
CATGGATGAACTCGCGCGACTGCAGA	651	663	914	176	1006	415	1230
CATGCAGCGGCACTTTTAATTGGTCT	491	1052	533	383	568	1479	712
CATGGGTCTACAGGAAGATGAAAAAA	142	1616	140	183	207	1088	285
CATGAGTTCACCTTAAAGCAAAAAAA	813	1282	1095	479	312	804	647
CATGGAGGAGGCTTAGGAGGTGGTGG	1016	2300	391	525	65	804	267
CATGGAGAATGGAGCGGTTGCGGGGA	2318	1571	1	5	208	828	450
CATGTATATGCCTTAGGGCCCTGGCT	328	675	542	176	354	638	1008
CATGGACGACCTGGTATTGGTGCCAC	1075	1237	551	447	600	584	626
CATGATGGAAACGCTTGCGCCGGCGT	1734	926	474	256	557	182	790
CATGTTTGGCTTCTTTGTCCAGGCCA	930	2238	427	324	177	652	395
CATGAAACTCAAGGCCTGGTGGGTAG	436	438	466	183	731	885	1133
CATGGCGTGATAACCACCGTCCGATC	539	2630	234	391	4	1368	46
CATGCAGAGAGGCTTGAGTGATGATT	469	603	229	141	683	1608	1102
CATGCTGCTGCTGGTCTTCTGGAGTG	852	1554	347	525	137	1143	411
CATGGTGGGGAAGTGGGATGAGAATT	390	0	592	68	1377	853	1918
CATGCCTGTCGGGACCCGAAAGATGG	446	976	547	281	289	905	336
CATGTGGAAGCGAGAGCGATCCCGGG	994	598	988	208	772	342	1055
CATGGGAGAGGAGCAGATCTGTGCTT	643	754	550	223	776	461	1057
CATGGATGTGCAAACACTGCTGCGTG	905	1790	275	869	8	1200	19
CATGGAGTTCGACTTCTGCCGCGGTG	593	1219	298	590	76	534	155
CATGCTTGTGAAGGAGCAGGAGAATG	5	650	474	138	779	350	1469
CATGCACCTGAACCCCACTTTCAGAC	216	524	716	243	547	853	812
CATGGTTGTTGCAGTTTGGTTGGAAG	972	1378	563	342	158	803	658
CATGGGCTAACGTCCTAGTCCTCCTC	435	697	552	176	629	1072	748
CATGCCCGACCTCCCTGGTGTTGAGA	1059	862	691	453	428	602	405
CATGGTCGGTTGTTGCGTGCTTTCGC	1213	1751	616	325	69	473	318
CATGCCTGATGGCACACGGGGATTCA	626	678	520	177	779	483	930
CATGAGGGGCTAACCGGCCACGGTGC	915	561	534	629	256	534	435
CATGGTAGAGTTGGGGCTCCACCTGT	419	554	599	415	877	560	896
CATGGCGACTCGTAAGGTGCAGGGGC	1959	1470	145	339	154	368	251
CATGGCTGGGCGCGGTGCCCAAAAAG	3032	509	312	559	0	232	54
CATGCATGCAGCGGCACTTTTAATTG	499	993	574	279	628	700	818
CATGAGTTGGCCGAGTTTGGCGGCGA	696	249	882	135	895	473	794
CATGCTTCCGTGGGTATGGCAGGCGT	1403	831	526	337	504	250	512
CATGGCCGTTCTTAGTTGGTGGAGCG	256	369	460	168	868	978	394
CATGCTAATGTTGAGCCGTTGAGAAG	421	869	384	330	450	758	827
CATGGCCGGCAGGGGGAAGGCCATCG	1748	636	828	105	247	171	645
CATGAAAGCAGTTGTCGGAGAGGAGG	588	956	780	291	566	402	644
CATGCGTGCGAGCCGACGGGCGCGGA	653	364	449	355	483	855	557
CATGGAACCCCTAGAGGTCACCAGTT	118	127	486	80	959	657	1110
CATGCTGCAGTTGAGCGCCTCCTTGG	620	474	703	148	550	495	1196
CATGAGACCCTGCACTTCTGTAAATC	444	789	609	165	677	953	662
CATGATACCACTGAACCAATTCCTGC	450	1086	490	571	778	246	733
CATGCATGAGTACCGTCTCGCCGGCG	305	143	869	86	980	221	1088
CATGGGGGAGGCGATGAAGGCTTTGT	169	902	482	349	438	263	247
CATGCCTCCACAGTTAGGCGTGATGC	1159	1101	1	56	591	433	528
CATGCTACCTCGGCGGGCTTTTTTTT	265	1046	490	347	409	894	580
CATGATGACAAGACCATCTGCACGCA	70	45	147	85	49	33	443
CATGGGTGAAGAACAAATCTGTGCGC	338	542	642	243	608	494	644
CATGAAGCAAGAAGCAAAATTGGCAT	1	1	1	4450	0	0	0
CATGGACGGACCAGATCCTCGTCCTT	367	311	525	163	599	1104	642
CATGCAAGCAGGGCTTGTGCCAGAAT	500	770	519	323	523	673	727
CATGTACTGTGTGGATGCTTGAATAC	288	730	547	159	614	808	821
CATGGGATTGAGGGATCCTCACGGTC	316	191	440	51	1366	611	1365
CATGAGCGAGGCTGTGAAGGAGGCTG	597	807	602	175	476	528	689
CATGAAGATCATAGAAAACAAAAAAA	140	190	1448	206	671	785	623
CATGCCCCGGCGCGACCATTGGCCTA	295	68	408	217	89	158	90
CATGGAGATCAAACGTGCCGACGGGA	642	554	913	193	809	414	599
CATGTTTGAGTGTTATTTGATTGAAA	240	414	541	243	540	681	788
CATGAACACAGGCGTCGGCTACGTCA	525	337	722	130	450	604	562
CATGCTCGGCCTGGTCGCACTTGCTT	1352	675	419	323	225	550	607
CATGGCGGCCCGTCTATCCATTGTGG	580	741	399	262	360	682	504
CATGTAGCTCTCGGGGCGGCCGGGGG	1770	878	346	193	247	297	276
CATGGGCATCTCAGTTGGCCGGACGC	629	888	433	275	455	718	605
CATGTGCAGTGGAGCTTGGAGGGATG	238	79	548	50	598	630	1742
CATGCTTCTGGAGATGGACCAGACTG	721	651	322	164	702	378	628
CATGGCTGCCTTGGTTATTGAGGGAG	615	1315	409	751	117	642	181
CATGAACAACACTTGTTTGCTTAAAC	239	260	304	259	591	737	1058
CATGCAGATCTTCGTGAAGACCCTGA	656	162	2	15	1580	376	1195
CATGGTTAGGGTGGAGTCTGCAAAGC	726	406	1617	140	274	187	199
CATGGGGAAGGGAAAAGAGAAAAAAA	284	597	619	204	432	699	649
CATGCCCTTGCTCAACAGATTTACAG	22	0	3194	828	1	0	1
CATGCTTCCAGAACTCCGTTTTCGGG	166	159	3161	190	28	188	54
CATGAGCAAGGGAAATCCTCTTGGCG	186	338	752	30	658	307	1204
CATGCCTCAGTTGCCAATCCCGCTGT	744	1183	264	613	51	964	143
CATGTGACTCTGAACTGTGGTTCTAT	959	1121	581	720	18	498	85
CATGGGCCCAAAGTTCGGCGACCTTT	541	277	1160	80	693	244	871
CATGCGCCGCAGTTGTTTAGTGATGA	274	179	336	13	1971	259	768
CATGGATGTGAGCGGTGCTGCGCTCG	983	701	799	106	319	335	270
CATGGTTACCTCCTCGTCGGCCCCTT	1170	922	533	243	199	197	381
CATGAATGAAAAATAATTTGTCGAAA	353	585	258	206	109	368	288
CATGGAACAAAATGAGAAAGGAAGAT	0	0	394	9	3272	0	0
CATGCTAATGTATCCAGAGCGTGGGC	167	164	666	1363	294	387	73
CATGGGCTTGCTTGCCTTCGCTGCTG	1070	1453	197	443	127	360	175
CATGGCACCGAAAATGTCTCAGGGCT	528	423	288	585	107	612	144
CATGAATCTATGAATTTTTCATTAAA	523	790	421	413	360	768	394
CATGAGGAACGTGAAGGGTCCAGTAA	718	642	443	239	516	416	563
CATGCGGCGCAGGAGCATTTCAGGGG	708	63	607	60	544	620	971
CATGCCTGCTGCCAAGCTCTGGTTTT	411	565	429	192	532	413	728
CATGGGTGGTCGCCATCAATGGCCGC	878	661	350	843	301	509	208
CATGAATTTACAGTGAATTAGAAAAA	270	609	431	233	228	353	402
CATGTGTGTTTACTATGTGCTGCTAC	433	841	585	308	292	647	509
CATGTTAAAAGTGCTTTCTTGAAAAA	637	1206	251	394	85	916	149
CATGCCTGTCATTGTTTTCGCTTTGT	744	644	290	64	513	308	1085
CATGCATGCAGCGGCACTTTTAAAAA	348	528	638	257	545	589	602
CATGCTGTGCGTGTATAGCTGCCAGC	545	866	883	289	163	304	409
CATGCGGTCCACCCCCGGAGAGAGAC	586	468	404	105	459	543	666
CATGCGAGCTCTGTGGGGCGGCGGCA	1105	262	648	107	555	110	623
CATGCTATGGCCGTGGCCGCTGTGAG	507	311	423	111	537	612	677
CATGCACAAGGTCCGCATCTTCGGAA	426	316	471	161	644	266	932
CATGGAGCACCGCCATCCCGGCGGAG	1036	943	414	764	9	397	46
CATGTATCTCGTCCCGCCCAGGCCAA	851	872	74	29	495	404	614
CATGAACGTCAATGCTATATGGGATT	229	622	364	268	544	883	552
CATGCCGCGCCTGGGGGAGGCTCTTC	1060	306	241	347	278	357	343
CATGAAGGGGCTGCTGCTTGAGGCTC	347	900	120	185	87	409	199
CATGTAAAAAGGAATGGATTTAAATT	0	4	2589	967	2	10	0
CATGCTGGTACTTCTTGGGCTGTTGC	209	419	277	123	552	629	826
CATGCATGCCTTGGGCTGGCATACAC	301	1014	298	234	40	729	92
CATGCGGACAGCTGATAGCCGATGAT	439	596	308	174	540	438	627
CATGTGAGCCGCACTAGGGTTTACTC	529	1317	152	474	4	977	47
CATGGGCGCGCGTCACGCCGCGCCGT	692	123	356	154	125	288	278
CATGTATTGAGTTGCCTGCTCGGAGT	274	1148	231	306	280	543	595
CATGGTCCCCTCGTCCAGATCCCAAG	446	404	543	126	607	655	571
CATGTCACCGCTAAAGCAGTTGCGGC	645	327	430	162	435	624	781
CATGCACGCTCGCCAGTACCAACTCC	184	130	732	21	779	199	359
CATGTGTGTTCACTTCTTGTGCGACA	336	712	371	222	411	619	599
CATGGCTGCACTGATGGGGGAGCTAA	1134	680	541	304	144	353	182
CATGAACACGGCCGAGGACGCCATTG	8	74	153	26	13	2	8
CATGGACGTGCCACTACCACTGAGTG	445	440	465	186	396	488	627
CATGCTGATTGGCGCTGGGAGCCAGG	986	165	880	0	390	196	259
CATGGTGGACTGAACAAGCTTGCTGA	270	283	423	125	731	540	749
CATGGCCGCTACTGCTGCCTTTCTGG	587	430	647	125	392	293	535
CATGGTTGCAGAACATTTCCTAAAGC	102	90	788	166	883	390	795
CATGGGGTTAAAGCAACTGCCGCTGC	307	213	404	78	662	354	761
CATGCTTGTCAGCTGCTGGATTCAAT	180	0	651	194	541	747	927
CATGGGTGAAGTGAAACTTAGCTGTA	175	776	351	357	278	473	572
CATGCATTCGATGCCCGCTTGATGGC	333	233	152	138	618	675	864
CATGTTTCAGTACTGCTAGATAAAAA	132	316	376	258	515	994	436
CATGCTTGTTGCTGTATTTTTATTTG	0	1489	1508	345	1	3	0
CATGCGGCCTTTGCTGCGCTTGAGCT	864	1401	9	5	1	1	5
CATGAAGATTGCCATTCCCTGAATTG	676	1369	287	325	46	426	101
CATGGCCGTTCATATTTCCGGTGAGC	364	277	264	35	787	700	704
CATGGGAGTTCCGCGGGCCTCAGATC	599	852	484	332	258	268	397
CATGCCCTTGGCAAGGGGCACTGGAG	4	2	2438	854	0	0	0
CATGGAATGGTTTTTCGATAAAAAAA	44	314	323	65	210	94	300
CATGGCTCGCTCTCTTCTCCTCAAGA	149	38	553	41	919	159	957
CATGTGGCCTCGCTTCTTTGTGACTT	334	102	422	93	720	325	1035
CATGCGCAATGGAACAACGTTTGATT	150	154	631	193	643	742	678
CATGGCAAGGGTGTTGGTTCGGGTAT	393	553	367	160	291	556	731
CATGCCTGTTAAAACAGGGATTTGAT	269	361	507	206	401	356	493
CATGCTTGGAGTGATCATTGGATTTT	410	330	287	176	174	724	543
CATGCAAGGAGAATGCGGAGAGCGGT	393	382	319	101	724	271	772
CATGTTGACGGCATCCAGGAGGTGAT	370	657	286	157	414	576	538
CATGTTCGCTTTGGTTCGTCATTTTG	0	3	506	160	761	680	1076
CATGCTGTCATTCTGCTGCAGGTGGC	193	335	205	137	551	858	447
CATGAGTTCACCTTAAAGCATAAAAA	488	701	612	248	211	490	404
CATGAACTACGGCCCTGGTGCCGCCG	1077	1011	308	206	106	216	189
CATGCAGCTTCTCCTTTCGTTTGTGT	393	1091	174	671	1	700	18
CATGAACTTGCAGGTTGTCATACTAA	195	465	377	129	634	448	789
CATGTATCAATCTGTCATTTGTAACA	216	337	389	109	555	500	808
CATGCGGGCTTCTGTGCAGACGATGA	504	288	356	122	511	412	589
CATGCCGTTCCGAGCGCCTTGCCAAA	675	484	655	166	370	253	356
CATGTTTGTTTAGGCCAAATTGTGAT	370	394	327	172	474	233	935
CATGGCTCTCCTGGGCAATCAGATGC	363	496	385	345	310	460	594
CATGGGTAAGTTCCTCGCACTAAAAA	107	347	195	139	135	291	109
CATGAGTTCATCGTCGATCTAAGAGG	0	151	133	55	70	272	84
CATGAAGGAAGAAGCAAAACTGGCAT	0	0	0	0	3084	0	0
CATGGGGGCGGTGAAGGAAGAGCCCC	162	377	136	142	82	339	104
CATGCTGAGACCACTGGCATTGTGAT	304	710	470	259	414	297	453
CATGGTCTTGCCAGACATTGGCTTGT	247	312	409	277	546	468	453
CATGGAACAACAGGGGGCTCGGTTGC	577	482	372	263	168	338	388
CATGGGTATGTGTGTTGTGTGTGTGT	367	561	435	252	271	370	532
CATGCCTTGTGGCTGGCTCATTGGTT	303	345	367	173	446	420	653
CATGAAAACAGACAAACGTGATGATG	308	260	279	103	511	481	729
CATGAACTCCGCAGCATCTGGGTCTC	602	391	357	79	290	201	447
CATGTGCTTGGGCTTGTTGTTTGTGC	261	259	221	54	817	388	848
CATGCGCCGCGCCAGGTTGCTGTTTG	0	2	1062	1975	0	0	0
CATGGGTGTTGCTGTTGGAAATTGTT	415	529	293	159	440	359	473
CATGCTCGTGGCTGTGTTTTTATTTG	0	2985	22	2	0	3	0
CATGTAACCTTATTTGTGTTTGTGAC	144	418	217	85	670	446	898
CATGTGTAACCAGAGAAGTCTGCTGT	244	244	432	105	621	314	781
CATGTGCGGGCAGCTTTTGGTTTTCA	143	416	324	91	485	537	622
CATGGTGGGGCCCTTGATGGCGATGA	0	1330	462	561	47	336	104
CATGGCAGTGGCCTTCTCACTTGTCT	147	580	257	27	523	830	526
CATGGGGCCGTTTCGCTGCCGAGATC	943	630	233	391	196	253	276
CATGCTCGTGGTGAAGAGGCCGGGGA	433	302	235	143	375	316	746
CATGCCAAGCTCTGGTTTGGTGCCAT	331	406	348	171	454	353	588
CATGCCTGAGGACCTGAGTGAGTAAA	115	90	317	28	845	225	1064
CATGGCAAAATGCTGTGTGGCATTGC	178	301	303	94	559	485	669
CATGGGTGTGGCAACACTCTACCATC	286	628	283	201	264	699	341
CATGGAGGTTTGATCTTTCTGCAAGA	283	371	368	167	348	585	495
CATGGCGCGCAAGGAAGCTTCAGAAG	280	249	245	97	468	450	474
CATGAACCTTGTGTTTGTATTTAAAA	26	53	245	47	377	390	873
CATGCATGTATGACACTAGTAAGAAT	798	1257	127	213	3	430	47
CATGGGCGAAGTCGGCTGTTTCCCGG	859	499	279	516	53	454	115
CATGCGAAGGGGGCCAGTCCAAGATC	523	311	262	212	113	922	170
CATGCGGGAAGGGCCCGTGCAGCTGC	68	169	93	36	44	175	94
CATGCTTTGGTTGGTGAAGAACAAAA	376	665	193	171	20	203	104
CATGCAAGTCGGACGGGAAGTGGTGT	51	421	32	46	115	347	150
CATGGTCATTGAGTCAGTCTAAAATA	383	1528	149	130	11	517	124
CATGGTGTTGCTTTTGTTAAAAAAAA	297	615	349	310	247	603	296
CATGCTTGTGGCTGTGTTTTTATTTG	0	1205	8	1	0	1619	0
CATGCAGCCATACTTTCGGAAATATC	277	865	351	169	297	401	338
CATGCTGTTTCGCAATTCGCTTGGAT	418	593	224	197	284	498	474
CATGGGGAACTGGAGACAGCCAGGAA	534	401	318	159	349	267	552
CATGTGAGTTGCTCCCGTTGACCTGC	31	101	286	34	687	545	474
CATGGCTGAATCTTGGCGTTGTCTTG	264	200	360	25	406	1029	476
CATGCATCGGCCTGGTGGTGTATGTC	210	415	606	267	257	452	362
CATGAAAGCCTCTGCTGAAGCGCCTG	654	434	234	82	265	287	371
CATGCCGGCTCGTTCAAGTGCAGGCT	523	867	277	85	272	192	157
CATGAAGGCTGTTGGCAGAGCTCCTT	106	31	363	31	584	311	927
CATGGCTGGCGGGATGGACGAGGATG	419	279	347	130	459	332	598
CATGAATGGCACACGTGAGCACGCGG	580	617	262	124	232	277	356
CATGTCTTTCTATGGGATTGCGGGAC	451	742	245	54	191	147	365
CATGCTGCCGCCTACGATGAAGTGAA	367	474	177	154	298	443	433
CATGTATGCAACTAGTTTTGTTTTAT	154	345	287	147	373	350	654
CATGAATGGCTCTCATTTGTCTGCCT	67	185	1260	61	219	317	511
CATGGAACTGTTTGGATGCTGAAATC	197	355	326	142	331	383	502
CATGTGACACTGCTCTGACTTCGTAT	221	227	464	115	411	321	774
CATGCATGGTCATTGAGTCAGTCTAA	452	1342	142	90	22	543	112
CATGCTCGCTGGCACTGACAAGGTTT	327	406	323	159	345	376	529
CATGCTTAGAGCTGTGTTTTTATTTG	0	0	0	0	0	2697	0
CATGGTTGAAGGCTCGTCCAACGCCG	862	214	840	48	352	31	326
CATGTATTTTGGGTGGGGTTGTGAGA	455	397	300	155	370	290	578
CATGTGCGGCAGAAGCTCTTCAAGAT	482	886	514	238	74	272	141
CATGTTGGCCAAGATCAAGAGGGGAG	331	519	258	207	441	300	429
CATGCTGTGGGGATGGCACTTGTTCT	5	2428	0	0	0	245	0
CATGGAGCAATGCTTGAAAAACTGGG	222	592	486	91	352	248	455
CATGCCAGGGCTTTTCCTTGCTGTGA	170	430	275	102	349	495	527
CATGCCGCGCCTGGGGGTGGCTCTTC	0	372	336	464	370	543	570
CATGCACTCAGCCTGTGCAGTGGAAG	464	460	294	125	375	359	472
CATGAGTGTGTACTATAAGTCAAAAA	185	611	127	357	82	1080	120
CATGCTTTTCGCAGTGTTTTTATTTA	0	0	0	0	2664	0	0
CATGGGCTGCCGAACCGGAAATGGAG	564	640	326	168	242	197	392
CATGCCCACTTTAGGAGTTTGGGTGT	0	218	221	54	690	247	1055
CATGGCCAGTGCAAGGTTTGATCAGG	357	515	372	185	240	292	447
CATGGGGTCCTGATGGCCTTTTCGAG	323	400	295	114	462	448	605
CATGGGGAAAGCACAAAGATGCTGAA	419	676	243	175	193	474	248
CATGGCTGCCATTGTTGTGTCGGGCA	400	280	399	89	489	207	658
CATGCACATCTGGTGCTTGTTTAAAT	690	771	159	439	0	509	58
CATGGACAAGGGTGGCTAGTTTCTGT	249	552	311	191	316	433	386
CATGAGGCAGATATTTATTTGCTGAG	285	597	379	368	82	234	384
CATGCAATGCTGGTGCTGTTGTCCGT	332	454	342	172	279	356	566
CATGCTTGTCGCAGTGTTTTTATTTG	0	0	2285	328	0	0	0
CATGATGGGTCAGCGAGGAAATGGGA	122	108	126	81	255	222	265
CATGGCGACGCTGACGCCGCCCATTG	617	289	419	179	295	192	255
CATGGGTTGTTCTGGCTTTAAAATCT	228	144	317	34	525	153	771
CATGCGAAAGTATAAAGTTCTGTTAC	153	384	235	84	353	582	739
CATGTACCTTGAGAACATCAGAGTAC	64	358	482	267	247	439	410
CATGTGTTTGTTGTGAGTGGGCGTTA	437	1065	104	236	38	598	98
CATGTATTAGAATCCTTGAATTTGTA	5	0	171	2	535	161	887
CATGCATGGACAAGATGAGTGCTTAA	296	564	381	277	249	373	229
CATGGATTGAATGAAAAAACAAAACA	102	400	91	56	117	303	119
CATGCATGAGCGCTCCATTCCCCTCA	218	384	279	109	393	358	643
CATGTTTGTTCACAAATTCCCTAATG	182	604	280	277	260	541	309
CATGCTCCCCGGGTCTCGTTGAGGCA	238	83	83	143	71	130	298
CATGCATTTACAATTGCATTATGTTC	215	526	276	207	106	494	264
CATGAATGGCCTCGTCCTCATCGGTG	565	244	272	193	160	240	369
CATGAGGTTATGTATCGAGATAGTAA	215	596	170	123	208	475	240
CATGGTGTCACGGTAGTGGGCTATGG	14	78	91	36	208	324	636
CATGGGGCCCACGAGAGGGAGTACTT	848	392	204	116	212	433	315
CATGTGCGGCGAAACCAGAGACAGTG	474	285	399	116	248	144	465
CATGTCCTTGGCAAGGGGCACTGGAG	5	2487	8	4	1	0	0
CATGTGGTCTTTGATCTTTTAGGAAT	679	821	239	313	12	303	136
CATGTGGCGGCTGGTTGAGTCCAAGG	450	313	353	94	553	119	517
CATGTCACGTCGAGGTACTGCAGAAA	19	687	61	101	62	510	180
CATGGTGGCCTGTTTGGTTAAAAAAA	280	540	250	243	197	425	318
CATGGTCGGCTCTTGTAATTTGACGT	339	550	249	182	262	289	454
CATGGATCGGTTGACGGCGGCGATCG	1098	0	892	24	1	2	0
CATGCTTGCAAGCTGCATTTTTCTTC	205	316	410	114	250	492	439
CATGGTGTTAAGGATGTTTATTCTAA	255	365	332	240	221	553	369
CATGAGCTTGTACAAGCGCGCCTACC	297	291	331	481	294	276	222
CATGCCGTGGGAGATATTCCTGGAGT	115	243	300	243	422	436	580
CATGTGAATGGCTGTGTGAGTGTGAG	0	0	75	58	155	223	415
CATGGCCGCGCCAATGCTCGGAGGCA	1390	268	111	74	126	77	165
CATGGTTGAGAAGCCGGCCCGTGAGC	350	44	246	29	892	175	629
CATGGATGGATCTTTGTGGTGATAGC	209	238	596	54	410	191	388
CATGAAGATTGTCATTCCCTGAATTG	491	1025	202	198	8	108	45
CATGCCAGGGCGATTCCATCCTGATA	163	197	291	93	445	369	706
CATGCCGCCGTATCCTAGTTGTCACC	125	54	261	14	610	157	1119
CATGCATACGCCATTACAGGCCGTGG	170	184	308	62	381	312	824
CATGGGCATCACAAGCACGGCCACCA	371	197	438	117	245	120	780
CATGCCTGTTGCGAGGGTGTTCCAAA	399	0	273	75	515	389	599
CATGGAAATGTGCAGGGCCAGAGCCC	342	730	118	142	30	864	51
CATGCGCTGCTTGACGACTTTCGTCC	596	806	160	315	0	487	5
CATGAGATTTATAGGCACTATCTAAT	112	625	80	146	90	476	131
CATGTATATTGTCATCTATATAAAAA	250	653	97	142	107	343	161
CATGGCTGAAGACATCCCGGAACCGC	477	505	277	111	237	234	365
CATGTGGTTGATGGCCTGCAAAGGTT	213	334	274	81	369	344	445
CATGTTTGGTGGTGGCAAGTTCAAGA	209	167	415	127	456	171	628
CATGGCTCATCTCACCGAGCAGCTGG	315	279	462	142	162	283	374
CATGTGCGTACTTTCACGTGTTGAAT	420	598	275	229	20	210	128
CATGAGTCACATTGCTGCTGAGTCTG	287	488	200	134	306	337	408
CATGCACGACGTGAAGAAGATCACGT	474	905	75	150	133	485	38
CATGAAGCGCGCCGACTACGATCGCA	104	9	199	11	788	72	582
CATGAAGGTCCACGCCGCCTACGCCA	310	142	357	40	642	144	505
CATGGAAGGTCGCAAGATAAAAAAAA	104	264	185	153	190	413	350
CATGGCCGTGCAGACCCTGTTATGGC	514	272	314	74	377	131	525
CATGTTAGTACTTTTGTGTTTAAAAA	218	449	274	256	209	463	300
CATGCTCGGCCTGGTCGCACTAGCTT	713	388	239	184	120	292	347
CATGGGGGATACGGCCAAAGTTTGTC	0	0	127	6	567	911	690
CATGCAGGCTAAGGATCGCCAAAAAA	83	272	174	121	195	661	259
CATGATCTGAGTTCAAACCGGCGTAA	0	0	0	0	2225	59	0
CATGGATCTCCGATCGGGAAACCGTA	211	165	83	78	106	265	251
CATGTGCAATCCATTCCCACGGGTGA	273	324	158	112	265	429	440
CATGGTGGTGTGCGTGATGGAACCAC	226	304	247	91	422	141	672
CATGTTCCAGTTCCGGAAGGTTGCAC	310	258	68	30	139	120	274
CATGCCCTTTTGTTTTGCTGCAAAAA	212	349	295	239	175	391	348
CATGCCACGTAATTACGTATTATTAT	21	97	363	37	552	375	813
CATGTCTGGTTGATCTCCGGGGCTGA	1295	649	189	107	0	0	2
CATGGCGCCGAAAGGATGGAGTCTTT	412	364	310	165	270	239	246
CATGCCGCGGAGGGTCAGCCGGTTGA	1035	389	341	277	1	0	1
CATGCATTGTTGTTGATGTACACTAG	218	707	438	231	24	186	79
CATGAAAATGTATGTGTCACGTTGTA	646	510	227	424	122	258	39
CATGTAGGACAGTCAGTCCTCCGAAA	196	334	164	121	283	462	336
CATGGTGGTTGTGTTGTCGTTTTCTG	107	174	264	22	387	296	674
CATGCGCATCAACTTGAACCTGCACA	38	35	128	134	45	44	123
CATGCCATCCTTCCTGCGCACTCGTC	32	0	313	1	469	150	1244
CATGCAATTGTGGATTTCTATCTATA	239	303	356	155	275	334	414
CATGTATCGGCCCCTGCAGGTGTTCC	143	232	399	70	444	285	301
CATGTAGCTAAAGTTGGCGTGCGGAT	245	399	239	127	321	343	421
CATGTCTGGTATTAAGGTAACTAATA	17	0	0	0	2	1	0
CATGCATTCGCCGCTTGGATTAAAAA	274	370	263	167	216	441	292
CATGGGAGAGATTTGGAAAAAAAAAA	264	836	81	274	70	528	120
CATGATCCAGCGCCAAGCTTCGAGAA	342	364	184	83	295	390	358
CATGGTTATGGTTTTGGTTGTGCAAA	148	211	354	127	307	378	461
CATGGATGCCTGGACCTCAATTAGCT	145	387	182	408	173	413	249
CATGATTCGTAGCTTGTAGCGGGCGC	436	313	433	154	137	288	363
CATGTGATCAACTTTCGCAATGTTGC	204	573	296	172	118	434	231
CATGCTCCCGCCGGCCGGGGCCAAGT	783	304	109	88	134	273	241
CATGCCTCCATTGCTCCTTCAAAAAA	72	113	132	18	187	305	629
CATGCAGCCTGGTCTTCGGTAGATGA	425	218	123	77	170	682	214
CATGGCAGGGAAGTGCAGCTTTGAGC	93	230	106	77	169	635	152
CATGAATGGATTAACGAGATTCCCAC	29	252	172	99	636	388	307
CATGGCAGCCGCCGGCTGTCAAACCG	275	224	394	99	227	277	451
CATGCCGCCATTCGGGCCGATCCAAC	537	268	281	83	367	220	267
CATGTGAGCCGCACTAGTTTACTCTT	334	844	95	363	0	489	19
CATGCGGTTGTAGTGCATTTGAAATG	51	143	230	39	406	317	726
CATGCGAGAGTCTGATGGTTGAGTTT	172	564	171	106	188	457	241
CATGGGAGCCTACCACACTGTCTTTG	80	296	370	33	325	229	326
CATGGGTCATCTTACGGTGCTGGAGT	339	457	228	177	240	182	287
CATGGCGATGTTTTCCTTGCTTTGGC	80	265	171	72	385	397	543
CATGGACTTTAGTCCTGCACCAACTG	684	121	692	346	4	244	30
CATGAGCCTGACTTTCAGAGATGTTG	132	28	221	21	440	318	386
CATGGAAACAGCCTGCTTATATTAAA	94	183	254	120	355	330	554
CATGATGTATTTTGAAGTAAAAAAAA	74	177	304	43	402	137	366
CATGGAGTGGTCTTTGCATTTAGTAT	40	28	341	12	390	165	1110
CATGGCCGGTTTGGCTTGTGGGGTTG	317	383	286	23	191	231	543
CATGAGGAGATGTAAGCGCAGTGGGT	20	1	0	0	0	68	2011
CATGGCGCAGCCTCCTCAGACCGATC	748	314	181	140	120	204	268
CATGGCCAATTCATATAATTATGGGT	246	480	163	91	148	279	684
CATGGACATCGCCTTCTTGTGGTTGG	171	371	214	120	350	327	392
CATGCGGGGAGACCCGCACGTACGGT	559	371	153	120	42	675	104
CATGACCGGAGCTGGAGCTGATCAAG	540	154	254	493	1	620	5
CATGAAGATTGAATGGATTTTCCTGT	405	16	294	331	31	299	87
CATGGAGTGAGGGTCCGACCAGTGGA	288	221	77	47	445	384	370
CATGGATCTACCCTCCGGCACCTCGA	196	169	29	18	891	129	454
CATGAAGATGTGCGGCCGTTGAAGCG	150	34	291	50	681	156	703
CATGCTACCTGGAATTAAGGCAACAT	723	212	540	74	90	158	263
CATGAATAACTTGTGACTTTGTAGTT	99	354	175	136	119	244	564
CATGTCTGGTTTTATTTTGGTTGTGA	143	119	195	74	297	281	442
CATGCCGAGGCTCGCCGACCTCGATC	178	513	51	78	64	184	49
CATGCCGGCACCTCTGCCTTTGCTCC	332	379	115	55	253	359	211
CATGCGAGCGGTGCACGTACGCTAAC	91	409	225	157	119	434	278
CATGGAGCTAAGTACAATCAAAGAAA	34	42	123	61	25	15	282
CATGCGTTTGGAGCACACTGGTTTGA	161	380	209	95	237	458	347
CATGCGGTTTCTGAAGGGACTAAGGC	506	583	128	251	32	496	37
CATGAAGTGCGGAGCCCTATCGTGGT	453	510	134	195	130	155	288
CATGGGGGTGCAGCTCCTGTACTTCC	239	217	439	35	205	407	282
CATGGATGGATCTTTGTGGTGATAAA	279	166	277	58	401	237	455
CATGCTGCTGGATCTTCATCCAGAGC	158	303	328	113	251	276	346
CATGCAACGCCAAGGAGATTTTCGTC	23	38	150	10	556	255	954
CATGACCACCGTCCTGCTGTCTTAAT	86	67	474	655	195	189	31
CATGTGGCCTAGCGGTACCCCGAGTT	168	189	1	4	350	570	585
CATGCGCTTCGCGCGCCATTGGCGCT	388	270	141	151	223	483	203
CATGAGTATGGTCCTTGAAATGCCGC	329	388	173	451	138	270	159
CATGCATGGATGGATTGGTGGACGTA	329	766	147	259	57	349	95
CATGACTGGCTATGCTGAGTTCCTCT	149	933	101	145	25	554	63
CATGCAAGTTTGTGGGCAGAAAGGAC	250	592	161	82	174	311	139
CATGCCTGCTGCAAATGATACTTTGC	251	324	314	110	150	476	357
CATGGGTGTAAGGTGAAATCAAAATA	149	299	329	121	279	287	394
CATGTGGCAACTGACAAGACGCTTCA	135	497	150	59	302	317	343
CATGCGACTGGAAAGCAACAGAATTG	177	222	276	64	289	385	410
CATGTTTTTGTCTTGAATTATTTAAG	163	300	472	102	454	242	222
CATGGATGGATCTTTGTGGTGAAAAA	259	179	298	54	332	229	446
CATGGAGCAAGATACAATCAATAATG	26	25	100	44	34	18	219
CATGCCACGTGTCCTCTCTGCCGCTC	144	11	337	28	489	210	541
CATGGCACCCTTGGTTCTGAAGGTCA	203	206	225	62	352	286	457
CATGCCGGAGGACCTGTTTCTTGATG	177	307	113	60	247	571	262
CATGTAGGTGGCTCATTTCGGTTGTA	113	90	240	19	965	153	366
CATGTGAGAGCGCTAACTTTGAAGCA	203	318	128	120	191	485	293
CATGAAAACCATTACAGATTGTTAAC	136	319	202	102	236	361	448
CATGGGCAGGCAAAAAACTGCTGGCA	0	60	5	15	50	128	69
CATGGTGGCGGTGGAGAGGCAGGCTC	329	298	215	129	242	177	282
CATGCTCTCGCCGTGGTGCGTCGTAC	686	359	327	152	76	131	146
CATGCGCCGGCGCGCACATTGGCCTA	1	16	247	148	103	61	28
CATGGAGGCAAAGGAAAACAGGGTCA	307	173	242	51	325	236	501
CATGTTCCAGCCCCTGTTTTTTTTGT	172	378	234	140	261	238	338
CATGGAGAGATGAGCTTGTCAAGAAC	193	339	304	94	245	331	324
CATGTTGTTTCTACTGTTTTTATTCT	122	194	222	106	339	247	399
CATGTGGAAGAGCGATGGACTTGAAG	249	724	165	154	126	316	162
CATGGCTGAGAGAGGCTTTCCTAATC	173	178	264	110	355	229	513
CATGCATGCACCTCCTACAACTCGTA	237	181	226	95	824	173	159
CATGTTCCCCAGGCACAAAGATCGAC	187	301	319	95	266	190	467
CATGCTAAGACGGTGCCGACGCACGG	308	0	330	83	162	111	849
CATGTTGTCAACCGGCACGATTGGCT	234	487	228	104	240	252	292
CATGAGAACGGTACAGCATCTGATGA	134	408	144	111	238	367	368
CATGGAGGTCGCGTGTTCGAGCCTTG	232	741	145	318	13	159	29
CATGGCTTCATTTCATCATAGTGAAT	223	320	254	351	185	413	154
CATGGTTTGGGGAATTGAATATTTGG	576	198	247	48	340	101	351
CATGGGCTGCTGCTCTTGGCTTTTGG	122	441	124	95	155	497	310
CATGCGCAAAGCCACCAACGCCGTGG	1	0	0	0	571	293	913
CATGTGGCTGAGCTGCCGGTGGTGGT	40	7	315	15	315	110	998
CATGGCTACACTATTGTGCTTAGGAT	47	77	483	103	350	135	565
CATGCATCGGAGGCGGCGATGGTGAT	313	913	89	232	16	227	37
CATGGGGTCCCGATGGCCTTTTCGAG	596	546	351	164	0	0	0
CATGAAGCAGGTCCGGTTGGATTGAT	80	626	164	191	167	282	226
CATGGGAATAAAAGGGATTGGATACA	73	222	111	52	208	237	412
CATGGCTTGCAGCAGCTGCGGCGGAT	299	148	470	77	2	3	2
CATGCTAGTGATTGTGGTTAATAAAA	387	514	6	0	133	493	270
CATGATCGCGCACTCGACGAAAGAGC	30	140	103	278	92	304	111
CATGGAACAGGCTTATTATATCAATC	141	406	211	173	174	509	234
CATGCCTCAGAGATGCTCCCTGCTTG	181	109	231	21	566	206	554
CATGATGCTAGAGACCCTCGCAACGC	220	202	304	75	240	177	338
CATGCTTGTTGCTGTGTTTTTATTTG	0	0	1	0	0	1877	1
CATGGCGAGAGGCCACCGAAGAGGTA	339	219	203	76	266	163	426
CATGTACAAAGCAAGGCTGGCTCATA	167	262	135	81	244	420	314
CATGTGAGGGCACAGCTGAGCAGGTG	567	528	72	390	8	293	13
CATGGAGGTCGAGGCAAGCACCGTGT	852	358	1	54	176	131	284
CATGCGGAGCATACAAGTAGCCCTTC	187	147	212	52	326	379	352
CATGTGCCTTAACCGCAACCAGGGAA	83	0	298	28	0	0	0
CATGTAAAACCAGAAGAACCAAAAAA	110	359	289	129	148	271	171
CATGGGCATCTCAGTTGGCCGGAAAA	151	386	178	116	203	319	315
CATGAGATTGGCTATGAGATGATTGT	49	218	90	123	159	796	246
CATGGAGATGGTGGCTCCCGCTGGGC	60	288	40	155	119	317	136
CATGCAGTGTGTTGGCTGACAGGAAC	183	317	192	97	202	343	341
CATGGGCCTGGCGCACCAAAAAAAAA	144	89	100	46	240	340	281
CATGACCTCTGGCCCAATTGTGAATC	160	51	362	41	473	236	427
CATGGACGTCGAAGAGGCTGTTGCTT	88	38	99	21	380	169	997
CATGCTTGTGGCAGTATTTTTGTTTG	0	0	0	0	1835	0	0
CATGCAACCCCGCACGACAAAGCGAA	248	192	169	122	196	496	365
CATGCCGCTTTTGTGCTGTTCGAAAA	77	189	29	64	141	615	162
CATGGCAAGCTCACTGCCATTAGTGA	81	51	195	16	462	293	676
CATGCAGGCATCTATGTGGTTGTTAT	104	178	204	93	245	342	389
CATGCAATGTGAACCTTTCACTTCAC	131	227	294	90	169	179	249
CATGTATTTCTTGTGTACTAGAAAAG	126	207	233	108	228	311	478
CATGGCAGCGTAAGGCTGCAGAGCGC	132	218	186	123	239	446	202
CATGACCGTGCGAGTAGCACTCACAC	213	164	371	31	357	127	303
CATGGAAAAAACACTTCAATCTCGGA	4	0	0	0	1	0	1833
CATGGCGAATCACTTCGATCGCCATT	310	314	279	131	157	313	201
CATGTATGCTCTGTTTGATTGTTAAC	127	297	187	101	238	376	369
CATGCGGCCGGAATAAACCAACCGTG	152	201	198	64	418	243	400
CATGCGACGAGAGCCGGATTGGGTCC	356	267	217	105	226	169	323
CATGCTGAGAAGGCTTTGGAGTAGGG	135	160	217	36	288	303	601
CATGAGCGCCAGATGCTTGAAATGGA	58	331	60	128	138	530	274
CATGCCAGTATTGCCATTTGTGTGGC	93	227	231	53	289	252	458
CATGCATGGATTTATTTGTTGGAAAG	3	1	37	1	550	224	992
CATGCAGACTGGAACATTCTATGGAC	1741	0	81	0	0	0	0
CATGTGGAAGAGGGGGCGCTCGTGTG	162	156	224	74	202	123	331
CATGTCTGCCGGCCAACCAGAGGAAG	286	200	363	73	213	207	278
CATGCCGGTGTTCTCTATGGCCTTGA	208	98	186	13	653	326	305
CATGTACGTGTGTTTTGTTTGTTAAC	86	385	348	250	111	263	175
CATGCGAAACCTGCAACGTGGAGAGA	291	512	241	112	190	168	226
CATGAGTTCCAATTCAATTCAGTTAT	52	157	154	88	208	858	228
CATGTGAGAAAAGGTGTCGATCCATC	201	266	171	91	315	224	459
CATGAGCACCACTTCTGCTGCTATTT	146	305	215	95	266	267	345
CATGTGACTTAACCGCAACCAGGGAA	26	53	120	10	559	262	756
CATGCTGCCTGCCTTCTCATACATAG	57	385	249	104	204	405	220
CATGTAAATTGGTTTTTGTTTGGATT	182	468	246	103	53	230	274
CATGATGGTTTGGTTAGGCTTGGTTA	188	112	35	62	101	228	156
CATGTTTCTCCTACCTTAAAATTATG	202	291	212	119	124	292	330
CATGGAGCTGGAGGTTTTGGCGAAGC	191	143	212	55	364	229	435
CATGGACTCAAGACTTTGAAGAAGAT	140	178	292	109	177	249	346
CATGAGACCATTGTTAGATCAAAAAA	104	167	251	63	251	296	445
CATGCTTTGGCCGGCGATAGGGCGAA	131	17	143	9	736	137	567
CATGGCAGATCACCAAAACCCTAATA	86	229	289	78	429	210	352
CATGACCACCGCTTCCGACGAGTCCT	132	93	164	31	403	306	396
CATGAGTTCATCGTCGATCTAAAAAA	0	46	19	20	40	189	42
CATGAAGCACAAACTCGCACAAAAAA	38	18	93	51	27	10	120
CATGCGCAGTGTGGCACTTAAAGTGT	126	312	153	78	193	277	400
CATGAAATGGAATGATATGTTTAATG	136	347	308	141	169	372	166
CATGGTCGTCAATAAGTGATGAGATG	469	502	305	457	0	0	0
CATGCTAGTGATTGTGGTTAAAAAAA	366	504	4	0	95	449	220
CATGCAAGTCGAACGTGATTTTCGGA	576	152	70	147	90	179	97
CATGGCCAACGCCGGCCCCAACACCA	376	158	607	53	138	40	48
CATGGAAAAGTTTTTTTCCTTTGCTT	202	415	193	145	129	222	315
CATGGGTCTGAAACTTCTTCCCAAAA	221	966	132	129	3	220	46
CATGGGCTGCACTGCTCTGGAGGGGT	378	297	248	133	155	128	221
CATGCTCCCCAAACCTCATTGAGCCG	183	313	244	96	178	264	237
CATGAAACCCCCTCGGGCGAAGTTTC	449	3	447	179	43	22	30
CATGTGGCGGCTGGCGTTGCCGAAGG	346	85	246	37	355	75	497
CATGGAAGTAGAAATCCGCTAAGGAG	0	2	0	0	1693	0	0
CATGGAGGTCTCTTTGATGTTGCGGA	70	201	154	5	937	39	299
CATGCAAGCGCATTCGGTTGATGAAA	159	162	98	54	132	105	139
CATGGGCGGCGTGTTCGCTGGGCTTC	583	256	181	118	119	84	206
CATGGGCTTGCACCGGAGATCCCGGA	646	304	195	145	106	72	137
CATGAAGCAAATGAAGGTTTTGGGTT	155	215	231	71	291	148	502
CATGGCAGCTCCGACGCAGACGAACG	299	190	269	18	324	108	411
CATGCCACGACGATCTATATGGAAGG	147	361	233	72	188	269	172
CATGCTTGCTTGTTTGATCCTGATAT	160	217	440	260	158	222	234
CATGTTGGTCGGTTGGTTCCTCTTCA	177	318	90	86	139	357	206
CATGAAGGATGAAACAAGGGGCAGGC	265	246	237	180	184	157	206
CATGGGCTTTTCTCTCTTCGATTAAT	213	439	203	192	134	287	156
CATGATTGCTGGCATTGCTGCTGCGC	299	423	222	163	186	173	148
CATGGAGCTGTAGGAATGTGAATGGA	225	237	163	76	142	236	471
CATGTTGACAATCTGCAGGGGCCCAC	120	260	484	79	29	151	58
CATGCTTGCAGCTTTGAGAGAAAAAA	96	113	88	33	63	156	128
CATGTCACTTTCACTTCAAAAAAAAA	223	386	193	115	101	204	234
CATGGGGGATGTGAATTCTTGTCAAT	81	174	283	85	255	196	398
CATGCTTGATGCCTTCGCCGACGGAA	248	166	185	66	213	177	377
CATGAAAATTACCATCACCAAAAAAA	10	4	233	6	478	401	491
CATGTTGCTTTGCTTTTCCTATTGTC	227	689	120	297	12	247	44
CATGTTTTTAGTCTTTCTGGCATATA	118	87	319	33	569	173	343
CATGCTCTGGCAGTCTGGTTTTAAGG	90	107	347	42	314	159	323
CATGCATGCATATGGGCTTGGCGAAC	164	238	204	48	253	238	324
CATGACAGCACTGAAGGAGCTTCGGA	244	246	200	104	222	219	342
CATGTCAAGTTTATTTGTAATTCAGC	161	382	227	90	53	355	165
CATGGACGATAGTTGGAGTCGGCGGC	36	205	20	29	41	120	177
CATGGCTGCATCAGGCGTTCTGTCCA	179	83	189	36	359	172	523
CATGAAGCCGTGGCAAGTGTGATGCC	0	319	127	0	276	207	341
CATGAAGGGAGTAGTTACTGTTAATT	130	483	327	96	98	226	161
CATGCCACTGAAGCTGCAAACAAAAT	11	20	92	12	517	188	660
CATGGTGGTGACGGGTGACGGAGAAT	63	147	51	65	107	375	227
CATGATGTTCTCTTTAGTGTGTTATG	502	581	166	243	0	99	35
CATGCTGATTGGTGCTGGGAGCCAGG	4	125	344	40	233	178	257
CATGAGGTGTTCACCGCTTTGCCAAT	249	301	210	95	178	203	274
CATGATCCAGCGCCAAGCTTCGAGAC	106	102	314	134	213	302	365
CATGCGCACAGTGCTTGTCTTTGGCC	0	1	0	0	678	351	573
CATGTAAAAAGGAATGGATTTAAATC	0	0	2	2	678	922	3
CATGCAACTTTCAACTTAAAAAAAAA	131	335	166	145	153	352	228
CATGTGGTGATGTCTTTAGAACAATA	271	889	69	97	0	232	55
CATGTATGTAAATGCTTATTGAAAAC	105	112	324	77	251	244	360
CATGGTCACGCATCTACGATTCTTTC	141	269	156	57	217	277	402
CATGAACTCAGTAATTTTGTTTTAAT	180	260	204	145	238	298	226
CATGAGCGCTCCATTCCCCTCATCGA	112	168	209	72	303	152	512
CATGTTCACTTCAGAGCCAAAAAAAA	55	76	174	10	630	193	376
CATGGAATGGTTTTTGTTCCTTTAAA	161	253	195	154	170	353	219
CATGTAGGTTGTCGTGCTCAGCCGGT	162	192	214	133	181	198	293
CATGAACATCTTCTTTGTTGTTGGCC	210	421	82	94	42	635	84
CATGTAGCTGCGGATGGCCGACGGAA	471	0	191	78	129	229	159
CATGGGCTAAACCCTAATCCTTTGGG	111	157	233	46	295	116	404
CATGGGTGGCGCGACTTCTCGCTGTG	277	862	100	220	6	76	37
CATGTAGTTTGTTGGATTTCAGATAG	232	477	109	212	39	394	81
CATGTCGGAGTGATGTCCTGCCAGAC	162	257	195	65	213	325	273
CATGATCTGTGTTGGGACCGGGCACC	71	99	379	15	215	130	199
CATGCTTATGGCAGTGTTCTTATTTT	0	0	0	0	1590	0	0
CATGAGAAGTTACGGGTCCCCGTCGA	208	225	171	80	277	116	465
CATGCTGTTAGGGTTGGGTCCTGTTT	162	295	173	102	170	240	202
CATGAACCAACGTGGCGGAAACGAAG	234	251	205	104	266	137	258
CATGTACGATGAGCATTACGGTTGGA	118	304	215	44	162	278	394
CATGGGGGACTGTCTCCTCAAGACAA	115	287	186	98	276	322	194
CATGACTAAGTTGGACAAATTTTGAC	201	479	195	121	114	270	130
CATGCATAGTTGCTGTTGATTTGTTT	214	225	188	70	169	177	378
CATGCTGCTGCTGTATTGAATTGTAT	122	272	182	98	304	227	356
CATGGTTTGGTCTGACAGACCTGGTT	109	373	185	99	153	334	170
CATGCCAGAGGTCGCCGGGCTTTCTT	203	39	124	33	347	194	476
CATGTGCCCGCCAACTGATCGAGCAT	379	176	180	59	161	77	182
CATGCTAGCTTTGATCAATCTATATA	47	41	101	364	354	132	229
CATGTGTTTGATCAGTTGCCGGAGGC	256	314	242	85	195	124	189
CATGCTACCTCGGCGGGCTTTTTTTA	63	420	143	122	116	293	207
CATGGTGCCGCCTGCATTCCACCTGG	185	131	295	52	230	191	280
CATGGATTTTATTATTTGTCTTAAAA	100	174	157	94	286	273	326
CATGAATTGTTATTTTTATTATTATC	167	342	145	221	119	310	157
CATGCTGCGCAGCTCTGCTTGTTGGC	322	195	198	154	173	163	190
CATGTCAGCTGCCTAACGGGAGGTTC	140	314	148	39	284	182	368
CATGAGTCAGAGGCAGGTTGGGTGGG	111	243	285	105	152	203	228
CATGAGTAATAAAGTTAACTTCTCGT	496	425	155	304	3	76	18
CATGCTGTGAATCGTATGGTTGACTT	191	341	136	148	151	220	194
CATGCAAGGCCAACTTAATTGTCTGT	253	156	158	56	227	162	371
CATGGGTCTGAGTGATCAGGACATTG	395	477	144	26	150	127	138
CATGGATCAAACAAAATGCTAAATTA	0	0	0	0	1514	0	0
CATGTAGGAGCTGTTGAGCCAGGAGA	230	263	196	85	236	112	238
CATGACAGGAGGGATGAAGGAGACGC	313	488	142	145	35	235	84
CATGCATCCAGGCCCATCAAGTATCC	64	139	341	162	393	143	202
CATGGAAGAGGATTTCCGTCACAGGC	144	322	184	152	172	156	253
CATGCACCTTAGTAAGAGGAGAGTTG	158	352	150	147	108	342	199
CATGAACGGGCTAGATCAAAGCTAGC	40	63	233	21	147	189	204
CATGCTCTTGCTCAGCAAGCTTATCG	29	967	0	114	387	0	0
CATGGCACAGCATCCGGAGATGGACT	243	404	147	113	103	245	135
CATGGAGAGCGGACCGCTGAAAGATG	226	298	149	105	129	206	303
CATGGGTGCACTTGTTGGTGGGCCTT	299	570	92	202	41	169	100
CATGCCCGGCACCTCTGATAGGAAAG	198	201	254	134	95	196	206
CATGTGAAATCAAGATGTGTGCCAAA	114	285	191	138	133	268	209
CATGTGAACTTTGGTGGCTGCGCCCA	79	131	168	35	251	170	373
CATGAGACGCTCTGGGCCTCTGGATT	275	227	160	90	198	127	290
CATGTATATCATCAGCATCGTCGATG	248	309	151	192	37	367	71
CATGGACATCGCTGAAGCACCGTGAA	173	167	200	61	248	204	347
CATGATCTGAGTTCAGACCGGCGTAA	0	0	0	0	1464	0	0
CATGCATCCACCCTTACCCTTCCAAT	203	284	191	72	166	180	298
CATGAGCCAGCAGCAACACAACAGAT	192	166	109	67	213	300	320
CATGCAGTCCGACGGGTAGAGTATGA	207	276	140	42	244	163	286
CATGACTGCACAGTAGTTGTGTGTGA	469	36	169	62	183	113	307
CATGTAAGCCACAAATAATTTCAACT	138	283	216	72	161	200	296
CATGTATTAGAACCCTTGAATTTGTA	0	22	109	3	361	129	838
CATGCAAGCGCAAGTCAATAATTTGT	0	689	328	445	0	0	0
CATGCATTAGTGTTTGTAGTTTGTAG	145	361	165	81	143	188	273
CATGGGTGTTGTGGCTGCTGTGCTTG	58	52	174	9	384	172	592
CATGGCGACGCAGCAAGCGCCGGTGA	355	55	194	76	188	165	234
CATGGATGGTTTTCAGGTCACTTTTG	60	91	220	24	254	113	400
CATGCAGTCCTTAACCCTTAGCTTGT	90	296	84	35	114	312	290
CATGTTCGGCCTGGTCGCACTGGCTT	442	220	147	99	83	206	235
CATGGTTGTGCATTTGCTTTGATGTT	65	244	168	63	188	132	379
CATGGAAGCTAAGACTCAAGCGGGAC	86	97	158	100	192	309	213
CATGGCAAGTGATGAATTTTTCTGCT	282	344	161	79	141	78	187
CATGACGGCAAGTGCAAGTGCGGCGA	45	36	119	6	195	88	465
CATGTATGTTTTGGATGTTTGAATAT	61	79	186	30	314	167	453
CATGGTCACCACCATAATATTCAGAA	275	179	156	253	98	284	166
CATGATTTATTCAATTTTTGGTAAAA	71	48	234	35	437	165	437
CATGCACGTTGTTACAATCCAGTGCA	152	205	136	52	152	226	255
CATGAGGGTTTCCGAGCTCTGTACAA	128	163	272	61	290	162	256
CATGTACCAGTGTTTGTTACTCTGCT	51	207	100	30	72	191	159
CATGCATGCCAATCGGAGTTGCCCTT	191	223	167	64	236	185	255
CATGGTGACATAGATGCTGCTGCAGC	58	78	130	25	540	135	309
CATGCATGAATTGGAATCAGTTTAAA	30	91	68	87	25	31	38
CATGCTCGGGATGTACAGTAATAAGT	42	39	287	3	234	97	332
CATGCGAGGAGGCCAAGAGGCTGTCC	84	99	92	175	214	244	156
CATGGAGAGAGAGGGTGTCTCTAACG	119	86	177	25	251	88	230
CATGATGATGTTGAATGTGGGTGTTT	227	216	156	69	155	168	272
CATGAGAAGCTGCTTCTTGGGTGGGA	114	706	5	5	90	301	193
CATGGATATGGTTCGGGCTACGGTGG	3	98	310	35	86	88	262
CATGGGCCGGATGTTTCGCAGGTATA	19	36	61	30	34	85	76
CATGAACGTCAATGCTAAAAAAAAAA	146	338	159	222	90	248	135
CATGCAGCAGCAGAGGTTCCTCCTTG	164	191	242	86	134	222	210
CATGTGTCTCATAGAAAAAAAAAAAA	145	290	64	94	71	258	159
CATGGACGCCGATTTCGACTTGGATG	0	0	306	81	413	204	397
CATGGGGACGATACGCGGCGGAGATT	166	45	166	3	586	51	334
CATGAATGTTTCGATGATGTCAAACA	109	157	238	76	178	275	274
CATGCCGCACGTCGTGTTGTGTAATT	0	241	281	139	185	189	298
CATGGAGATACCCCTTTATCAAAAAA	42	199	64	62	45	174	54
CATGGTGGTGGGTGTTGCTCTGGGGA	233	184	189	63	175	119	241
CATGTAGCGGCTTGCCTAGATCTCGT	52	138	46	64	182	457	145
CATGACTGTGAGGCTTTGGTTTTCCT	106	82	118	74	204	256	336
CATGGCACAACAACATCGGCAACATC	223	384	178	77	69	202	110
CATGCTGTCCATCGGCCTTGTCCTCA	274	283	161	128	174	124	162
CATGGAATGAGTTTGAGGCAAAGCTT	49	75	109	7	284	148	427
CATGCAGTGCTGCTGCTCAAGTAGAG	185	226	168	86	136	234	209
CATGAGAGTGCTGGCTGGTTGGTTGG	82	116	146	58	160	234	277
CATGGTTGTTGAAAGGCTCGGTGATT	178	235	208	56	151	131	186
CATGCTTGTAGCAGTGTTTTTATTTG	0	0	0	0	1365	0	0
CATGCTGATGATGTTCAAGCATATGA	97	102	222	40	336	208	305
CATGTCAGGGCTTTTCCTTGCTGTGA	78	222	171	101	126	234	257
CATGAACCCATCTCCGTATTCTGCAC	105	210	168	89	195	287	167
CATGCAGGTGGCTTTGTACTTGTCAA	111	172	181	105	200	190	275
CATGAGACGGCACCGGCCGTTGGACA	64	34	146	6	375	134	452
CATGCAGGTGGTTTGTAGGGACGGTA	140	261	107	66	227	202	265
CATGGAATCAATCATTAAGAATGTTG	174	305	139	264	32	337	73
CATGCTGCTTCATTTTTTCAAAAAAA	58	153	156	79	201	288	250
CATGCCGAAGGCTAGCAATTTCGGAT	184	366	133	146	57	257	206
CATGCACCTGCACCAGCACCAGCACC	0	0	0	0	1199	0	0
CATGCGAGTTTGTGGGCAGAAAGGAC	0	1	1	0	309	634	396
CATGCATTGCATTGGCTTCAGGTTAA	89	156	208	82	172	200	255
CATGGGTGCAATCGGTTCCGGCACCG	1	306	476	74	192	147	169
CATGGGCACCGGGTGCCCATTCCGGG	122	22	120	8	344	59	328
CATGGCTTTCTATGCAACGTCGAACT	83	59	415	41	192	126	344
CATGGACAAGATGAGTGCTTAAAAAA	164	257	232	144	111	172	142
CATGCTAAGTTGTTCTTCTTGATAAT	145	309	240	137	103	201	153
CATGGGGACTATAAAGAGGATTTGGG	240	376	229	75	127	105	123
CATGCAGTTGCTATTATTATTATTAT	118	298	111	105	135	314	218
CATGTTGTTATATGTATGAAGTCGGT	460	323	97	14	0	416	19
CATGCTTATGGCAGTATTTTTATTTT	2	1347	0	0	0	0	0
CATGAAGGCTGCAGTGGGAGCTCTTT	0	0	0	0	1	0	1344
CATGTGGTTTTTGAGGGTGATAGGAT	65	157	135	54	231	142	424
CATGTCTGCAATTCGAGCGGAGCGTG	194	237	143	71	150	178	248
CATGACTGTGCTCTCGTCGATGTTTT	132	188	151	63	165	227	185
CATGTCAGGACTTTCAATGTGCAGTC	130	241	165	64	197	190	281
CATGATCCTTAGATCTGAAAATTAGG	92	143	339	94	138	199	222
CATGCCATAAATAAAGCCTGGCAGTT	71	136	162	41	164	108	365
CATGCTTGCAGCAGTATTTTTATTTG	0	0	0	0	0	0	1338
CATGGAGGACTTCGTCACCTGGGTAG	90	246	157	103	154	228	224
CATGCGCGCGCGCGTCACGCCGCGCC	522	6	396	94	46	7	28
CATGTGAAGACATTTTCAGTTGTTAC	129	585	84	163	21	284	62
CATGGCAGCCAACTCGAAGGGGCGAG	419	251	178	117	32	127	109
CATGTTTCAGTACTGCTAGATAAAAG	104	122	203	53	265	173	301
CATGTGCAAAGTCATACTGCTGAAAA	104	177	211	88	219	134	273
CATGGATGTGCTCTGTGTTTTGGAAT	139	326	109	176	75	294	131
CATGAGGAAAGCTGCAATTCTGTGGG	68	137	146	30	231	168	395
CATGCCAAGAAGTTTAGTGCTTGGAT	380	449	192	28	75	31	82
CATGAACTTTTGCCAGACCGGACTAA	47	245	162	78	242	203	252
CATGGTTTATGTAGGGACAAGGATCA	15	8	232	2	242	178	549
CATGAGTGGGTACTGTAAAAAAAAAA	70	170	33	43	19	95	70
CATGTCTTGTTTGTCACTGGCCCTTG	156	602	150	421	0	0	0
CATGGTGGGGCAGTGATTGGGTGGGG	1040	0	0	8	9	157	48
CATGCACACCTTTCTCTTACTCATTT	255	249	194	52	204	128	174
CATGCTCGGCCTGGTCGTACTGGCTT	436	202	156	107	51	181	177
CATGAAGGGAACAAAAGAAATAAAAA	29	26	172	45	256	177	406
CATGGATTGAAACTACGAATGAAGCA	58	393	44	38	64	304	61
CATGAGAAAGTTTCCGACTAAAAAAA	128	218	136	95	101	199	212
CATGTAGTCTTTGACCCAAGCTGTGT	38	73	58	9	306	232	255
CATGTACCTTCCAAACACCGTCGATG	123	295	95	56	202	185	250
CATGAACGTATGCATTTTTAAAAAAA	141	226	133	110	75	270	161
CATGACGGCAAGTGCAAGTGCGTCGC	23	17	87	6	203	74	437
CATGGATGTCTAGCTAGCTCCTGATC	131	198	146	96	196	343	151
CATGAAGATTGAATGGATTTTCTTGT	0	1010	0	1	25	198	74
CATGTGGGGAGTGGCCGTATTTCCAT	149	292	157	62	232	119	269
CATGCAAGGGCATTTTCGTCCAAAAA	17	17	68	92	34	11	67
CATGCAAGAGCACCCTGGTTGTAATT	109	274	101	98	152	198	233
CATGTCGGACAACGTTTTGTAGGCGC	44	14	105	147	46	6	41
CATGGGAGTTCTATGAGAATTGAGAC	180	196	119	58	153	158	281
CATGGGAACCTCTAATGCTGCACAAG	156	295	206	64	96	199	137
CATGGCCTGACTAGCACCCTTGTAAA	88	124	137	63	247	200	363
CATGAATACTGTTATGGTCTGCGTTA	123	292	155	97	143	186	179
CATGCTCCTTTTGTGCCTCTGGTTTT	64	159	115	36	225	135	391
CATGTTTGCAGTGGTGCGCAAGCGTA	530	148	67	34	146	102	214
CATGCGTGTCCGTTCCGACTGCGGTC	448	88	163	43	190	105	185
CATGCAATATTATGGTAATAATAATA	122	157	195	36	280	124	278
CATGGGTGGCCTTCGGATGCTTTGCT	236	196	357	68	71	53	100
CATGCAACTGGATTGTACGGATGCTA	109	163	126	66	176	179	173
CATGCGCGGTGTGAATTTTGGCATCT	394	434	100	97	3	245	23
CATGATGGGATTGAAGTGAACCGGCT	24	3	275	15	183	96	686
CATGGCATCGAGATCTGTGCAGGGTC	273	150	178	49	190	52	262
CATGTTGCTGCACCGTTCTCTCGTAT	141	52	167	7	311	194	372
CATGCCTCTGTATCTTGAAACTGGTG	85	123	279	89	154	198	76
CATGCTAATGAAAGGCCAAGCGGTGG	136	158	142	131	156	173	155
CATGCTGGTCAAGGTGTCCTTGTGTT	201	255	77	114	73	346	187
CATGCCTTGGGCTGGCATACACTTCT	46	400	97	71	18	210	20
CATGCAAGGGTCGTCAGTTTTCAGTT	100	300	114	120	133	188	260
CATGGACGCTGATTTCGACTTGGATG	277	146	87	14	241	143	245
CATGGTTGCCGCAGCAAAACTCCTCC	406	441	80	48	65	142	88
CATGGGCAGATGCTAAAATAGTAAAG	66	167	198	67	186	198	281
CATGCTATTGCACAGAAAGTTTACCG	0	0	0	0	6	1185	1
CATGGTGTTTGTGACTCGACCGTTTG	123	533	152	105	10	292	42
CATGGGCTGGACTATGGAGCTGAATT	161	188	123	63	182	203	284
CATGAAAGTGCAGTTATCTTAATAAA	86	151	93	46	140	243	421
CATGCTTATGCATCCGAGTGCGGTCA	257	247	213	46	160	131	226
CATGAATGGCCTCGTCCTCGTCGGTG	0	1267	0	10	0	0	1
CATGCAAATCAAGGAGAACAAGCTTA	0	0	0	0	1277	1	0
CATGTGTCAGCCCCTGCTTAGGAATG	111	251	182	73	127	218	235
CATGCTAAATGATATTTAGAGCTATG	37	142	102	23	219	407	303
CATGCTATTGGGTGGCGGTCCCGCTT	75	105	26	12	49	50	65
CATGGCAAGGTCAAGGCCGTGATTGA	225	312	111	83	100	221	92
CATGCTTTTGGCTGTGTTTTTATTTA	0	1270	0	2	0	0	0
CATGCTTTGTAGCCCGCACCGGAAAC	238	296	163	70	135	127	203
CATGGTTCGATCCTTCCCAGTAAAAC	132	104	66	81	87	279	180
CATGAACCACAGGGATGGAACGGATG	65	28	95	27	391	114	496
CATGAGGTTCTAGGGTTTGGTTATTT	11	13	144	4	284	90	641
CATGCTTAATATTTTCCTTGTGCTAT	209	452	36	121	13	374	17
CATGTGGAGGGTTTGAGATGCGGAGA	107	169	122	80	180	244	243
CATGCATTGCACTGCAGATGGTTGCT	135	89	93	53	174	399	227
CATGGGAAACTATAGCCGTGGGAGCA	130	150	157	80	217	168	205
CATGAGACTTGGTAGTATTTCGGCAA	163	355	171	118	84	194	106
CATGAAGAGCTTCTTCTTTGCCTATC	133	42	222	11	432	45	360
CATGCTGCCGGGAATTAAGGAGGCAT	0	0	558	300	2	287	107
CATGCTTGCAGCTTTGAGAGAAAACA	97	159	137	38	96	136	170
CATGAAAGCCGAAGCTTATAAAAAAA	24	12	56	49	32	16	114
CATGCCAGGATCGTTCCACACCGAGT	237	211	168	74	110	146	211
CATGCTTATTTCTGTTTGACAAAAAA	173	186	148	118	91	295	145
CATGCATATTTCCTTGTTTAAAAAAA	102	131	97	44	135	315	341
CATGTAGTTGAATGTCTACAGAGACC	13	72	76	0	146	505	156
CATGAGCGAGCTGGACATCGGCGTGC	117	71	133	76	280	66	348
CATGAATAAAGAATAATTTCAAATAG	0	0	0	0	1225	1	0
CATGCTTCCGGGGGTATGGTAGGCGC	331	203	127	34	189	42	169
CATGTTCATCAATGCTTACAAGAATG	278	174	135	110	173	180	154
CATGTTCTGAACACGCTTGAACTTGT	115	475	76	78	91	269	98
CATGCTCGGCCTGGTCGCACTGGCAT	350	213	131	87	67	160	205
CATGGTGCTTGAGAGGCCCAGAGCAC	140	38	259	5	135	141	489
CATGGGCAACACCGAGACTGAGCGAA	198	100	168	58	198	103	299
CATGGCCATCCCTGGTGTAAGCCGAA	125	118	166	52	251	131	311
CATGGCAATACTCTGTCGGGTGTTTC	231	355	135	122	69	222	57
CATGTCACGTCGAGGTACTGCAAAAA	20	236	30	56	35	211	68
CATGGAAAAATGAGTACTTGAGATTG	70	130	148	21	264	197	312
CATGATGAGTTTTTTAATTAAAAAAA	205	304	105	120	65	163	153
CATGCCCATCTTTTTATGTCAAAAAA	148	788	2	0	1	238	31
CATGGCGGTTGAGAAGGGGTTGGACT	97	83	232	27	203	85	233
CATGCGCACCGGCGTCGGCGCTCAGG	505	299	40	201	1	172	7
CATGAAAACCTATTGGTATCAAAAAA	125	225	147	98	163	236	134
CATGTCCGGTATTCGGTCTGCCTGCC	1	1	1118	104	0	0	0
CATGTCGGCCTTGTTACGCTGGCTGT	208	256	135	51	170	132	221
CATGTTGGCCTGCCAAGTTAGCACCC	33	249	207	28	152	337	120
CATGTCTGTCTGGTGTTATCTTTATT	70	208	138	29	334	191	207
CATGAGTCTGTTCATTGATGGCAAAG	109	235	111	60	115	184	202
CATGGTGAGAACTTTTTTGTTAAAAA	177	230	122	111	109	256	126
CATGGAGAACCTGGAGTTTTTCCTTT	121	283	143	56	183	132	242
CATGGAAGAGAAGGTGACGCCAAACA	155	140	330	50	148	161	106
CATGTCTAAACAAGCCAAACCTGGAA	148	536	74	111	17	297	23
CATGGCCGTACGCCGTTCCGGCTTAC	93	61	186	12	132	52	350
CATGCTGTCCTTGGTGCTTGGCTTGA	188	136	97	37	332	153	184
CATGTGAGCTGCTGTAAATAATCATA	119	108	223	49	205	133	286
CATGTGATCAATCCTACGGCTCTTGT	61	155	153	12	182	198	304
CATGGCAATGGGAGACGGATGGATGA	153	231	138	67	192	136	162
CATGTGACTATGGTTGAAGCTACTGC	144	412	28	153	2	459	13
CATGGCCTGGATGCTTGAGCTGTGGC	162	250	108	153	95	220	103
CATGGAAACCTCGGCATTGGACTCGT	328	237	148	87	65	152	127
CATGAACGTTATATGCGGCTGCAGGA	45	99	84	46	255	268	164
CATGCCTACCGCTGCTGCAGCGTGAG	82	14	249	21	151	113	570
CATGACTGCCCCTGCAAGGGCCGAGG	253	60	316	28	160	49	156
CATGTTGCTGCCACTCACTCTTCAGG	107	159	99	24	180	143	325
CATGCATTTCTCCCTTGGCGCTGGGT	170	86	122	40	286	72	346
CATGCTTGTCGCAGTATTTTTACTTG	0	0	0	0	0	1197	2
CATGGACGTCGTTTACGCTCTGAAAC	6	1	403	619	0	0	0
CATGGGTCTAGCGCTTTTGTTTTGTG	43	82	45	35	136	434	207
CATGAGCGCGCTCACCCAGATCCTCA	298	184	149	113	67	227	114
CATGCTCAGGCAACGAGCTTCTGAAA	152	370	70	171	32	264	83
CATGGAGCTCACTGCTTAGAGAGTGA	196	224	107	56	146	161	188
CATGAACAGACAACAGACAAAAAAAA	62	142	158	68	134	276	162
CATGGCCTTAGTTTTGGCGTGTAAGC	162	489	0	0	127	194	225
CATGGATTGTTTGTTTGGGGATGAAT	130	34	14	4	351	260	377
CATGCATGAACTTCACTTATCACTAA	70	115	202	88	140	169	310
CATGTTAGACACGGTTGTCTTCTAAT	137	232	144	98	146	210	201
CATGGACGACGACGCTGACAGCGGCG	311	99	321	40	136	62	108
CATGCGTCGTGTGTCAGAGTATCCGG	3	110	46	120	72	433	138
CATGATCTTGTTTGTTTTTGTTTAAT	120	349	70	108	31	235	75
CATGTGAGGGCTGAGCATCCCCGTGC	277	97	187	24	217	54	203
CATGGAGATGTATCGCCGGAAAATGG	277	272	57	46	29	259	247
CATGGTGGCAAGCTGACTGGCAAGAC	205	109	158	38	143	162	170
CATGCGGGTCAGCCTAGCGCGACTTC	172	31	31	9	7	29	154
CATGTTTCCAGTTTTGCGTGTTGAAT	114	343	139	127	110	149	123
CATGGCAGAGCCGAAGCCGGTTTTTG	196	218	107	39	154	108	217
CATGGCCGCGGTGGGGAGTTTGTTGG	270	248	160	273	5	183	33
CATGCCAGTAACAAACTTACAACTTC	129	213	182	280	0	357	11
CATGGGGGGAAAAAAACTGCTGGCAT	18	3	76	176	12	8	3
CATGTGCCAGAAGCAATTGCTGCGCG	233	264	128	58	100	145	164
CATGCAGGCCTTCCCTCGTCGTCTAG	219	121	175	42	197	135	234
CATGCATAGGCTGTGAGTAAAAAAAA	73	139	129	68	65	120	177
CATGAGCCACAAGGGCCCAGTAGGAT	23	22	32	43	40	74	94
CATGGCGACTACGAAGGTGCAGCGGA	207	222	147	123	130	111	131
CATGAACTGCATATGCTTGCGTGTTA	423	256	94	166	25	167	40
CATGTTGAGGTGGCCATTTGCATATC	223	318	141	147	25	206	63
CATGGGGATAAAGCAACTGCCGCTGC	1	318	692	162	0	0	0
CATGTTGGTTAACCGTATTCTGAAAC	36	148	53	48	18	66	33
CATGACGGAATGAACCAAATGTGAGT	180	209	162	65	122	148	165
CATGCCAGAAATATCAGCCGCGTTCT	222	505	85	83	33	133	59
CATGGAAAATTCTATAAATTGTGGGC	144	482	154	105	5	229	40
CATGGCTTTCGCTCCAGTTGAGGAAG	24	60	241	25	315	74	326
CATGAATGTTACTAAGTATTGTTAAA	103	169	132	83	147	193	278
CATGATAAACTTTTAATTGAAAAAAA	126	323	179	72	23	105	97
CATGAAGAGCTTCAGGAAAAGCTTTC	89	167	136	45	171	130	168
CATGCAAATATTAAAGAAAACCAAGT	11	15	43	80	51	63	19
CATGCATCTGCTCACTCGCGGTGAGC	82	267	225	115	66	227	40
CATGAGGCTCCCGGGAGACTCCGGCC	27	1	142	3	396	30	491
CATGAAAGCTTGTGAAATCTTTATGA	87	234	81	67	67	122	93
CATGGCAGGGTCTCAAGGCTGGCACC	222	58	378	15	209	33	131
CATGCCCACTCGCTACACCCTTGATG	235	198	102	84	130	155	143
CATGTACATTGTGCGCTAGTTGCTCA	21	27	101	15	429	132	377
CATGTAAATGGTGCAGCTGGCCCCTT	34	73	93	66	211	353	228
CATGGCTTCAGAGTGCCTTGATATAA	143	208	159	73	138	187	137
CATGGTCTTGCCAGACATCGGCTTGT	0	0	0	0	1	1	0
CATGAAATCCTAGCTGCCTGGAAGGG	29	123	233	21	143	132	341
CATGCTGGAGTTGTAAGCTTAGCTTC	75	144	139	37	148	194	263
CATGCCTCTCCGCTCGCCCCACCGCC	479	145	134	35	78	35	244
CATGAAATGCAGAGAGCTACAGTTTC	64	71	106	45	60	194	168
CATGAACGCCTGGCTCTTCGTCCACA	365	239	105	82	64	100	110
CATGCAATCGATGCCCGCTTGATGGC	1	464	396	284	0	0	0
CATGTATATTAGAACTTTTCTCATAT	113	390	137	123	37	171	88
CATGGCTATTGAGAACGAATCAAATC	34	67	45	6	25	88	38
CATGTACTTCACCAAAGCGACGAGCC	228	198	228	114	7	138	73
CATGCCGTGTTCCAGGCTCCGTTCTA	151	100	188	39	214	124	225
CATGCCGATCTATCTATCCCCGCAAC	48	0	353	40	214	139	271
CATGTGCGCTGCCTCAAATTTGCAAG	24	49	37	11	236	228	451
CATGTTGACCGTCAAGGAAAACCGAA	86	209	95	65	137	188	195
CATGCATGCAGCTGCAAGCACTCGGC	200	65	122	92	168	89	235
CATGAATTGGCGGATCGGGGTGGGGT	410	0	0	0	181	213	339
CATGCAAACAATGCAAAATGAAAGTG	29	30	183	46	160	149	291
CATGCCTGGACTGTTGAGTGCTGTAC	79	103	96	31	217	205	294
CATGTTTGCAATGCTTGGTTTCTTCC	137	472	99	32	69	92	144
CATGTTGGCGTGATGTAGATTGGCGT	0	0	0	0	1124	0	0
CATGAGAAGAAAGAAGCCAAGGAGGA	128	147	172	80	176	55	262
CATGCCCGCAAGTTGTTCGATGCCGA	280	137	185	128	125	115	149
CATGAAGATGTGGAAAATGACCAGGT	78	284	155	213	24	151	54
CATGTGAAAATGAGCCTTTGTGGTCA	70	142	157	49	173	153	214
CATGTAAAACTTGAGAGCTCTAAGGT	1	104	306	51	215	83	288
CATGAACAGGCTCTTGCCGCGGCGGC	115	30	152	34	275	81	304
CATGGGTCACTCATTGAGTTTTTCTT	114	310	124	71	88	135	193
CATGATGCTTGTATACGCCGGCGGAG	174	173	149	96	109	98	184
CATGGCTCTCATAAGCCCTCTCGGTT	131	96	185	16	228	152	250
CATGATTGCTTATCTATTTCTTTAAG	99	240	110	91	93	290	178
CATGCTTGAACATTGATGAATGTTCT	154	257	166	43	142	147	161
CATGATGATCAGGGTAGCATATGAGC	1	10	291	151	121	155	180
CATGCCTCCATTGCTCCTTCAACCAC	41	72	66	14	70	193	521
CATGCATGCCTTTTGCAAACAATAGT	173	319	157	38	58	78	170
CATGTGTCTTCCTTTGTACCTGTTGT	116	149	88	50	155	154	315
CATGTAAGATAGCCAAATTTGCCGTG	182	244	101	62	133	103	215
CATGCATGCGTTTTGCAAACAATAGT	281	0	203	62	60	131	206
CATGGATGGTCTGTAACGTAGAACAA	58	84	252	29	235	192	172
CATGGAGAACATCCTGTTCCAGATGA	206	501	161	62	2	119	70
CATGCGGATCTTCAGAAGCTGTTTTA	34	48	119	18	183	166	326
CATGAATGCTGAGAAAACTAGTTTGC	94	328	127	89	95	187	131
CATGAAAACAATGACACTCATAAAAA	42	34	65	14	254	215	386
CATGGCCCTTATGGGCTGGGCCACAC	309	141	78	80	64	233	65
CATGATGTTATAAGAGTGTCTGAAAT	39	15	115	8	299	187	388
CATGTCCTTCGGAATACTTAATGCAG	89	137	107	68	97	208	240
CATGCATGGCGAGATGCACAGGGGTT	8	11	8	0	83	271	727
CATGCCCATTGGACGCCATCTGGGCC	284	248	155	143	56	125	77
CATGTTGCCGGTGTCACCGAACCTTC	206	299	67	66	99	245	88
CATGCTCGCCGTGATGTCTTTCAACG	95	129	143	8	255	49	386
CATGGGTGGACTCCAAAGCTTGTGAA	69	76	92	23	198	211	317
CATGGGGGACTGTCTCCTCAAAAAAA	61	243	153	89	167	195	134
CATGGCGAGATCTTCTCGGATGGGCC	16	117	115	73	98	292	124
CATGAAATAATTACCTTTTCTGTAAA	0	19	53	10	387	122	247
CATGTTTTCAATGTTTGGATTCTTTG	231	353	159	117	24	129	77
CATGCATGATTGTGTGTGGAGAGTTG	32	91	94	41	100	137	318
CATGATTGGCTTTGCTGCGTCTCTGC	396	339	79	41	30	57	118
CATGCCGACGCCTTTGTCCACGCCAC	394	343	64	50	29	95	69
CATGAGACGGCTGATTTGCGGATGTC	68	395	240	64	28	58	51
CATGCATTTGTGTGTTATGTAATAAG	10	18	101	3	429	71	220
CATGTCCAGACATTCAGGTCTGGTTG	0	388	183	75	79	110	145
CATGAAGCAATTGATCGCCAGTTGTC	106	332	72	121	42	236	139
CATGTGTGCGCGGGCCCCACCTCTAC	43	0	0	0	112	472	375
CATGGAATTTGTAGTGGCTGCTGCAT	99	405	67	152	45	263	55
CATGATAGTCAAAAAGACATCGATGA	98	162	103	21	87	112	211
CATGCATGGCTCTGTGCCCCTGCAAA	109	243	83	129	49	350	95
CATGTTAAGATTGTTGCGTTTAAAAA	132	183	167	99	106	142	214
CATGCCAGTGTCCGTGCAAAGATAGA	63	38	150	13	275	68	331
CATGTGCCAAAGATGAGAAAACGAGC	0	0	0	0	1013	0	0
CATGAGCCCCGGCGCATCGCCGTTCA	128	72	68	48	180	83	209
CATGTATGCCCCATTCGCATCCTGTT	0	0	0	0	0	1088	0
CATGCTTAAGTTTTCTTTGAAAAAAA	110	253	123	112	100	229	132
CATGTCCCTACAGGCCTGCAAGCAAC	177	116	155	17	181	126	181
CATGCCTAATTGATGGTTTCTTTGAT	0	280	1	0	195	234	270
CATGAGGCAGACCGTGGCTGTTGGCG	188	213	174	58	73	138	120
CATGAGTGAGTGAATAAAGGCGGAGG	126	123	288	32	134	67	181
CATGTGCGCAGGTACTGTTTGATGCA	59	187	114	49	132	228	210
CATGGGCGCGCGTCACGCCACGCCGT	1	107	0	1	261	258	170
CATGGATCTCGCCCTCGATCGCAACC	238	200	130	67	149	90	134
CATGCTGCAGGCGTGTAATTGGGTTC	146	451	63	146	28	130	46
CATGCTCGGCCTGGTCGCACTCGCTT	312	183	113	79	62	139	183
CATGGGTGGGTTGCTTCTGCTGAATG	79	152	87	52	150	260	224
CATGATGGTGTCTTCTTTGGTAAAAA	142	244	98	129	59	222	106
CATGGAAAGGGAGAGTGTCTCTAAGA	152	66	301	25	284	84	166
CATGTTGGTGTCTCATTGGTTTGTTC	99	271	40	32	148	304	190
CATGAATAAGGCCATTCCACTGTTAT	52	74	152	33	229	154	291
CATGCAGGATGTGAGCCCGAAAGACC	112	130	321	20	129	90	71
CATGGCCTGCTGTAATGTCCCGTTGA	152	190	151	76	93	155	115
CATGCAATCTTGCTAAGCAGGCTTTT	187	194	124	37	154	90	202
CATGGCTGTGTAGAGATTGTTTAACA	54	64	180	57	170	181	293
CATGTCTACACTATTGTCCTTAGGAT	63	36	87	19	247	103	442
CATGCAGCTTTTCTCCCTGTTTTATG	64	152	136	53	164	191	244
CATGCGACGCCATTTCCGCCTTGAGC	247	168	131	110	97	113	122
CATGAAGTGAGCTTAAACGGACAGAT	114	118	137	35	186	97	276
CATGGGGCTGGGCCGATCGGCAACAA	182	0	760	64	67	0	0
CATGACGATCACTCCTCACGAAGGTC	277	190	122	144	12	230	88
CATGATCCGAGGACTCCGGTGAGGGT	164	141	144	69	127	84	168
CATGTTCGTGTGGCTTAGGTTGAGAT	79	119	93	41	160	120	291
CATGTCTTTGGAAACTATCTTGTGTT	65	265	119	47	86	167	275
CATGCTGGTGTTTCTAACTAGCTTTG	102	601	35	110	9	177	18
CATGCCACCAGTTGAACAGTGCCTAC	68	207	123	43	126	232	215
CATGAAGATGAGCAAGCAATGCAATG	83	103	124	36	237	163	224
CATGTACCCAAGCAACATCTGAGTTC	136	241	126	75	100	177	92
CATGGTATCACAACTATTCGATGTGT	251	248	76	195	7	195	83
CATGGGTTGTGCGTTAAACCACTGTC	58	148	102	40	164	199	193
CATGAAACACTGCAGGCCGCGTATCG	219	282	153	32	90	126	125
CATGTAACTCTCTCTAGGCCACCCAT	128	167	132	61	146	190	186
CATGCTCGGCCTGGTCGCACTGGCGT	319	165	98	66	45	179	170
CATGTAGAGTAGTTGTATTCAGTGGT	12	12	101	2	305	61	479
CATGAAATCCCAAGCTCTGCAAACAA	61	175	152	86	44	268	54
CATGTATCAAGTTCTTCCTTGCTTGG	0	0	559	112	46	133	90
CATGTGGGTCTACCCCTGAGTGCATT	49	11	101	8	221	147	339
CATGATGCTACTCCGGCCTGTGATTC	80	273	92	58	90	253	113
CATGAGACCGCCTTCAACACAAAAAA	18	128	19	52	107	332	87
CATGCATGGTTTATGTAGGGACAAGG	7	0	183	1	243	107	382
CATGTTTGATAGCAATTAGCAACTCT	40	56	208	172	153	97	215
CATGGATGTGCATATATTTGATAAAA	62	144	68	40	172	181	223
CATGCTATATTTTAAGGTTTTGGTAA	93	164	98	36	84	206	206
CATGTTTCTATGCTCATTCCAATCTT	59	259	114	30	169	180	200
CATGCATGGAATTTGTAGTGGCTGCT	255	401	56	107	38	139	50
CATGTGGAAGCCACCTGAAGAAGTGC	102	161	202	57	70	185	103
CATGCAATGCTGAACAGGCACTTGGA	113	226	68	81	96	270	129
CATGGGGATCCCCAATAGCATCTCCA	233	378	192	106	25	73	22
CATGCAGTTAATTAATTAATGCAAAC	95	324	66	48	61	203	59
CATGGACATAATTTAAAAATAAAAAA	253	207	58	122	45	260	85
CATGCAGCCATACTTTCGGAAAAAAA	102	154	136	86	144	162	176
CATGTAATTTGCTGTGGACCTCTAGA	134	328	85	136	37	258	48
CATGGAGTTTTGCCAAGGTGCCCCAA	138	105	32	53	170	220	201
CATGCAGCTTCTTCGGGACAATCTCA	141	172	138	49	129	113	162
CATGGCAAGGATTTATGCAACTTATT	69	179	199	76	109	202	100
CATGTCAGATCGAGATTGGCTTGCAT	14	3	209	3	217	129	450
CATGCCTGTGTTGTCGGTGGGTACCG	182	227	196	22	155	77	115
CATGGCGTGTGATGTGTGTCTGCGTT	557	0	59	175	23	160	28
CATGTTGGTAAATATTTAGCTGAATT	76	109	222	34	216	164	160
CATGGAGGGCTAGCCGTCCACGGTGC	380	255	186	192	0	0	0
CATGTAATCTTTGTCTTTGTATCTTT	129	238	127	70	75	104	148
CATGGTGGTGACGGGTGACGGAGAAA	5	9	2	5	13	69	50
CATGGCTTCGCGTCAACGCTGCTGAC	127	109	112	92	170	199	75
CATGCCAATGTATGCTCTTTGTCCGA	58	123	179	45	140	141	258
CATGTTGTCAGGGTTCGCTCCCGCAC	261	132	133	114	117	105	118
CATGGCATTGTCCTGAATTTCATATT	111	230	176	71	105	135	118
CATGCTTACTTGGCCAGTCCTCGTCA	145	96	180	32	105	175	141
CATGGCCTGCAGGCAGCTTCATCTAT	117	129	110	68	156	147	215
CATGTTGCCCTTGGCTTTTAAATGTT	93	232	94	67	128	108	217
CATGTAATGTTGTTCATCTTTTATAT	28	50	298	38	186	80	282
CATGTAGTTTGAGAATTTCAAGTGAT	73	135	53	41	28	80	89
CATGCAAGCTGAGATCCTATGTGATG	160	115	124	20	215	69	250
CATGAACCCTTACAAGCATAATTGAT	65	60	24	11	226	203	400
CATGCAGTGATTATGATCTGTAAAAA	65	136	162	84	110	162	242
CATGCATAGTCTGTGCTGGTTTCTTG	28	69	91	25	133	150	463
CATGCAAGCCTGAGAAAATTACTGTA	79	84	55	30	131	97	182
CATGGTCATTAGTTTGTTCTGTTGTA	139	336	69	133	47	140	136
CATGTGGCCTAGCGTTACCCCGAGTT	82	85	0	2	211	260	318
CATGAGAAATTATAAGTTTGTGGCAT	1	213	109	97	93	309	150
CATGAATGCTCTGCAAACTATGTTAA	85	243	91	98	113	236	120
CATGTAAAAAGTTGAGACCCAAAAAA	74	101	144	84	112	154	108
CATGTCGATTAGGACCAGGGCTAAAC	103	249	126	77	118	166	173
CATGCATTGCATTGGCTTCAGGTTAT	72	133	166	58	134	158	160
CATGCCTGTCTGTTGGAGCGAATTGG	215	71	180	30	39	152	91
CATGTGTTTTGGCCGGAAGCAGCTAT	21	71	18	36	158	350	140
CATGGCCTCTTGCCGGGAAGGACTTG	89	118	105	72	126	83	139
CATGACGGTTTCTCGTGTTATGTAAA	76	173	193	87	122	176	165
CATGGCAAAGCCATATTTTATGAATT	68	205	175	70	156	150	153
CATGATCTTGTTTGTTTTTGTTTAAA	121	234	93	91	32	230	71
CATGCCTAGCACGTTGAGAATGGAGC	25	145	80	91	109	336	114
CATGATGGGTCAGCGAGGAAAAAAAC	0	51	0	16	19	121	115
CATGTTAGGCCGTGTGGTCGACGCGT	323	113	136	101	49	80	97
CATGGCAGTTTTGAACACAGCTGGAT	104	211	143	69	120	121	183
CATGCACTATGCGTGCTCGGGCCGGC	241	144	197	16	63	65	62
CATGATCGATATTATGATCTTGGATG	76	71	121	27	182	151	346
CATGCGAAAGTATAAAGTTCTGTTAA	92	150	109	26	167	169	273
CATGAGTTGGATTATCTTTAAAAAAA	130	233	112	106	89	181	109
CATGAGCAGTGTTCAACGATGACTGG	97	81	137	19	215	107	200
CATGCTTGAGGGTTGCCGGGTGGGTC	81	402	55	366	0	95	16
CATGGCTCATTTATGGACTCGTTGCT	142	158	85	147	38	355	60
CATGGGAGCCTGCCCCTCCTACAGAC	117	262	111	41	121	113	153
CATGCGTTCGAATGAAGAGTGATTTG	74	225	92	102	100	193	122
CATGCAATTCGCATAATCCTGCATAT	110	191	97	83	138	140	191
CATGGGAGCTGATGCTGGTGAGCTTC	87	130	160	67	168	138	163
CATGTGGAATGTTGGTTGTGGAAAAA	42	151	51	25	109	151	231
CATGCATGCCTTGGGCTGGCAAAAAA	95	195	105	115	19	200	48
CATGACTTCTTGGGTGTATGCGCGGT	128	118	169	47	152	107	239
CATGGAGAGCGAGTCTGAATAATAAT	46	104	176	43	187	122	296
CATGAAGATGCAAGAGAAGTATGGGC	88	138	154	68	128	117	186
CATGCCGGAGAAGGCGTACCTCGAGA	149	105	104	23	150	42	221
CATGCTTGGATCTTTGGCTTTTAAAA	36	134	79	88	98	147	311
CATGTCTTGTTTGTCACTGGCCTTGT	66	200	153	143	0	372	8
CATGGGTTAGCCGATCCTAAGGGACG	90	88	87	18	160	219	167
CATGAAAGATGTTAATATGAGAAAAA	22	48	73	51	190	251	165
CATGGGACTTGCTGTTTGCGGAGAGT	162	119	153	56	87	143	167
CATGTTGTTACTCTCTTCACAGTGGC	109	175	127	53	90	130	229
CATGCAGATGAGCGTATTCTGGGCCT	181	224	131	48	117	97	144
CATGCAGATGTCCTCGGTTTGTTGTA	110	255	101	53	118	137	178
CATGGGGATGAATGGGAGCACTCGCA	19	17	42	35	16	17	51
CATGACTGTTATGATAAAAAAAAAAA	8	10	60	9	130	163	446
CATGAAAGTGTGCAAACTTGCTCAAA	87	213	131	152	91	219	65
CATGGCTACATCCAGCATTGCAGGCT	165	476	121	40	16	91	46
CATGAACAGAACAGCTCTGAACGAAT	80	60	122	14	198	92	234
CATGTATCAATCTTTATCTTAAAAGC	87	213	111	59	104	239	138
CATGTAGTGAATAATGAATTATCTAT	69	114	132	75	145	211	192
CATGAGCTCACTAGCCCAGTAAGTAA	13	12	31	28	20	11	74
CATGTATGTCAAGTTGTTTTCGCTGC	103	84	183	58	153	82	169
CATGAGCCAACGCGGCACCGGCTTAA	256	72	195	27	139	28	152
CATGCAGGCTGTTTGTGCCGGCACAG	253	106	70	57	139	116	145
CATGGGCCTGGCGCACCCAAAAAAAA	26	9	10	0	284	120	156
CATGGTTCAGTAGTAAGTGTTGTGTT	58	132	107	42	152	123	271
CATGCCTGTTGCGAGGGTGTTCCAGA	0	491	248	108	1	0	0
CATGGGAGTCTTGGCAGAAAGACGAC	93	0	173	23	209	157	233
CATGCATTCCAACTTCTAGACAAAAA	50	76	110	48	154	104	200
CATGGATACTACAAACGTCGTGGGAT	118	213	86	58	62	160	142
CATGCTGCTGGGAATAATGTGACCAT	101	240	59	26	118	228	154
CATGTGAAGAAGTGATGAGTTTGTTT	12	22	78	7	204	86	449
CATGCCAGGAAACAAAAAGAAAAGTG	58	58	154	30	182	184	247
CATGGGGGCTCCTCCATTGTTTTGTA	52	91	82	71	113	131	241
CATGCAAAACAGAAGAACAGAAAGCG	30	110	167	8	130	254	185
CATGGAGGAGTTCAGGAAATCATACA	133	181	123	82	157	202	101
CATGGACAAGATGATCAGTGCTTAAT	0	0	0	0	205	453	331
CATGAACCCTGCTGGTGTAAAGCGTG	176	260	143	64	45	136	78
CATGCATTCGCCGCTTGGATTATGTG	98	163	110	47	126	169	149
CATGGCCCAACAATGGCCATTGCAGC	93	53	97	38	186	205	198
CATGCTAGCTTTTTAATATGGTAAAG	64	165	112	53	109	162	195
CATGGAAGCCGTTCGCCGGAAAGGAT	75	115	104	62	141	139	257
CATGTCTGGGTCCAATCGTAGCAGTC	197	421	31	100	9	203	18
CATGCGGTTCGTCGCCGGCGATCTGA	262	137	108	36	133	58	125
CATGGAAATTCTCTTTCTTTGCTTCA	125	104	101	3	253	76	218
CATGGAGAGCATCCGCTTGATCGGTC	55	47	126	29	190	65	202
CATGCCCCTTGTCTTCTGTTTGTCAT	60	72	45	18	190	177	301
CATGCAGCTTTAGCTTACCAGGCTAC	105	171	209	108	50	125	68
CATGTCCGCCTCCGATCTGGCCTCCT	197	168	73	281	32	82	34
CATGGGGGGAAGTGGGTTTGTGGGCT	184	441	89	114	33	55	34
CATGTAGTCCTTGACCCAAGCTGTGT	0	149	134	42	0	3	0
CATGCACGTTGTAGTGTGCCCTTATT	52	131	108	30	157	130	249
CATGATACATTAAAACGTTTCCCATT	42	189	98	90	97	116	174
CATGAAGTGACATCTTCTTGCTTGCA	169	214	50	40	22	134	100
CATGAAAGAGGAGAGGCAAAAAAAAA	39	133	121	85	67	157	149
CATGGAGGTCTCTTTGATGTGGCTGA	56	104	79	3	505	24	200
CATGCTAAGTTGTTCTTCTTGATAAA	119	227	158	78	73	188	81
CATGGCTCCCCGAGTTCGATCCCCGT	0	550	0	16	0	0	0
CATGTTTGTGTTTTTCATTGCTTTTG	124	202	155	51	141	104	174
CATGGCCAAGTGATTTGTAGTACTTA	105	139	72	37	138	112	216
CATGAACTGAAGTTAAATGAGGATGA	304	265	168	226	0	3	1
CATGGAACGCTCCTACTCGGCCAACG	203	146	106	70	61	177	120
CATGGAAGCGCCCGGTTCTACTGGTA	86	74	58	44	84	48	154
CATGGCGGTACAGGCAGAGACGGTTA	157	157	129	43	116	99	201
CATGATCAGACACACAACGAGTGATC	47	81	116	53	160	184	215
CATGCCTACTTGTTGCTTGAGCAGAG	78	84	159	26	196	125	225
CATGTGACTCGTCTGGCTGTAGATTG	63	219	150	44	85	151	123
CATGGCAGAACAGAGCCCCGGCTGCT	245	206	316	98	5	70	6
CATGGAAGTCGAAATCCGCTAAGGAG	33	80	31	59	98	142	118
CATGGAACTCGAAATCCTTGGCCTTT	64	84	150	19	260	159	177
CATGTGTGCGATGTTTATTCCAAAAA	70	155	135	74	86	146	184
CATGAACGCGAGGTGCAGGATACCAG	237	246	94	57	80	72	73
CATGTTTGTCACCTGTGTTCAGGGGG	81	105	102	32	119	117	258
CATGGAGGAATGGGAGGGATGATGGC	51	224	85	35	110	237	116
CATGGGTTCGCTCACCGGCCAGGGTC	116	225	116	108	32	39	55
CATGCATACACGAGGGGGTTCAGTGA	30	16	60	41	18	12	91
CATGCCCAGACACACGCGTTCGCGCG	26	164	20	12	131	150	130
CATGAAGGCTGCTGCTTCAGTAGGTT	38	37	122	3	263	105	293
CATGCTTTTGGCAGTGTTTTTATTTA	0	1	820	134	0	0	0
CATGGGGGTATTTGCCTGCTGACTTT	471	233	43	24	25	114	42
CATGAGTTTGTGTTGTGCTCTTTCAG	53	151	134	71	102	102	195
CATGACTACATCTGGTCCTATGAATA	8	8	153	4	241	93	411
CATGGTGGTAAGTTCACCTGGGTTGG	29	30	58	7	173	69	216
CATGTTTGGTGTGCAACCTGGAGATA	198	449	30	82	3	167	22
CATGGTTGGACCCTGCGCTGGTTGAG	91	42	70	40	131	111	165
CATGGACAAGATGATCAGTGCTTAAA	0	0	0	0	236	407	301
CATGCCGTAAACGATGAGTGTTCGCC	178	73	63	134	36	120	55
CATGCATTTGAGTTCATATGTTTTAT	168	287	107	42	22	213	101
CATGCTGGGTCCCAGTGCAGGAAAAA	38	111	69	76	129	268	126
CATGTTGATGTAGGCGTGATCGTCTG	79	100	109	13	167	54	342
CATGAGGATCCGGGGAGCGGTGGTGA	146	102	119	46	141	48	181
CATGCAAAAGAAGCGATTTTCACGAA	130	79	107	32	144	49	262
CATGCAAAATGTATATCTTACAAAGA	81	26	106	30	123	110	252
CATGTTGTGCTTCCTTTTGAATTCCG	140	323	95	78	58	114	109
CATGTGGGCAGCACGCCAATGATCTT	85	92	16	9	169	170	231
CATGCAGTACTGAATAAAAAAAAAAA	95	4	47	66	93	417	196
CATGGATCAAGTGAGCAGCAACTTCA	15	8	175	11	248	64	309
CATGCTAGTTGCTATCATTGTTCAGT	47	286	78	52	63	251	150
CATGAAAGTGTTGAAAGTTAAAAAAA	23	17	148	31	213	150	218
CATGAAGAAAGAGTTCCGCAAGATGG	174	164	130	94	95	89	138
CATGGTCTTCGTGGGCAGGCGTCCCC	88	46	108	167	126	178	100
CATGGTATCGTGCCTATCTTGTTTGT	34	159	118	69	104	123	110
CATGGAACCCCTTATTGCTTGAGCAA	50	329	86	22	67	133	129
CATGCCGATGCAGCCGCTGAGGAGGC	14	74	19	102	127	269	75
CATGGATGACCTGGTGCTGGAAAACA	35	103	66	10	53	258	88
CATGGACTTGCTGACAGGTTGGAGCG	181	159	201	47	92	80	94
CATGGGAGTTTTCTTTCAATGTAAAT	76	99	85	25	153	153	307
CATGAATGCGCCTGACCCTTATATTA	65	147	100	52	88	148	152
CATGTGAAGGGTCCGAAGGGATGTTG	102	171	148	76	80	189	135
CATGGGTGTTATTATGTTTTAAAAAA	178	259	43	163	0	281	12
CATGCAAGCAAGGAAGAACAAAGAAG	39	394	123	79	16	182	47
CATGGAGGTCTCTTTGATGTAGCGGA	45	105	89	1	475	29	190
CATGTTGCTCGGCGCATTATTCTTTC	82	207	76	47	96	241	136
CATGTTTGCAAGCTTCGCTCGAGCAT	141	177	122	92	51	180	113
CATGCTTGCAACTTTTTAATAAAACA	61	169	101	78	101	200	144
CATGATGCATCTGATTAAGTGATCTG	95	303	114	71	47	154	109
CATGGATGTCTTGGCTACTCCCGGTA	25	55	54	41	125	148	170
CATGCCGCGCGTCGTGTTGTGTAATT	165	0	0	0	195	181	317
CATGCTCCGAAGCTTGCCTTTTGCCT	62	20	54	32	81	17	130
CATGGGTGAGAGGTAGTCGTGGTGGG	166	236	144	37	98	39	142
CATGATGACCAAGATCAAGAGCACTG	83	144	91	43	65	102	378
CATGCCAGTCAGCAAATTTACACAAG	144	174	120	49	150	114	134
CATGCGCCGCAACTCCGTCTACGTCA	158	160	53	55	150	90	119
CATGCATTGCTTGCTCCAATTGCCTT	142	149	154	95	68	100	112
CATGCAACCAAAACCAGAGGTTGTGG	72	155	104	62	129	155	193
CATGCTGAGCTCCAAAAATTCTTGTA	50	233	41	55	48	123	15
CATGGCAGCCTGCAAAGAAAGAATAG	113	162	97	58	114	103	176
CATGGGCGACGCCGTTGATCTCGCAC	290	201	82	45	77	69	78
CATGAAACTCAAGGCCTGGTGGGCAG	1	0	644	277	0	0	0
CATGTTCCTTGGTGACCTTAATACAA	81	144	117	67	125	191	103
CATGTATGGAATGTCTGCAATGAGAG	144	169	103	99	61	172	85
CATGAGCCACCAAGAATTACAGCTTC	391	303	76	150	0	1	0
CATGTGAAGGGGCCGATCGCATAGAA	183	114	114	18	163	38	206
CATGCATGCTGTCAGTTTTGGGAGTC	147	358	149	81	19	41	47
CATGGCAAGGATTTATGCAAAAAAAA	57	168	121	138	79	151	106
CATGCCACAAAAGCTGCAATTTTCTG	81	174	88	74	120	133	139
CATGCCAGACTGGAACACCACCGGGC	419	89	149	69	10	99	32
CATGAACGTCGTGGTGGAGCTTCTCA	147	165	91	72	98	134	115
CATGAAGGTCAGGTCATCTGTGAAGA	127	152	147	53	161	66	128
CATGGAAGCGGTACCGCCTGCTTATT	192	211	130	44	97	91	134
CATGCAGGCGGAGCTGTGTCTGATTT	9	46	99	17	254	222	212
CATGGTGGTGATGTATTTGTTGGATA	24	71	91	26	177	93	352
CATGCATTTGTTTGCTTGCTGCTGGT	104	172	40	36	106	177	212
CATGTGGACGCCATTGTACAGATAAT	65	132	92	50	116	144	223
CATGTTTGCAGGTGTGACATTGTGAA	58	125	111	30	156	79	259
CATGACATTGTTGAGTTTAAAAAAAA	452	160	1	0	0	292	6
CATGCAAGCGACCATTACAGGCTTGT	90	236	51	76	86	212	122
CATGGAGCTAAGTACAATAAAAAAAA	20	15	54	55	20	12	101
CATGCTGAAGCGTTACTTGCAACCTT	337	244	97	44	53	101	34
CATGGATAGCCTTTAACGATTCAAAA	46	167	96	74	122	186	152
CATGGATACTTCTGCTGGAACTTGGT	73	90	119	24	120	110	195
CATGCTGCTTGGGGAGTTCCAAAAAA	66	67	91	28	119	206	193
CATGTTCTTGCTCAACAGATTTATCG	26	0	0	0	856	0	0
CATGTACCAAGGACAAATTATGGAAG	34	126	94	25	101	129	235
CATGTTGTTCCACTTGCTGTTGTTTT	100	392	42	55	13	209	87
CATGTAATTCAGTCGCAGTCGTGGCC	57	115	44	107	122	154	112
CATGCTACCATTTCTTCTTCTTTTGC	119	312	65	41	55	180	63
CATGTGGAGGCGATGCCGACGTTCGT	126	93	130	40	146	43	199
CATGTTAGCTGCCTCAAAGCTGCAGT	90	254	108	52	83	99	150
CATGTTGTCAGTAAAAGCATTTAGAC	82	172	101	80	74	174	150
CATGTGGTAGCTGGTTTGACTGCTTG	51	77	97	24	134	111	202
CATGGGAGCCTGCCCCTGCTACAGAC	205	0	159	77	151	117	190
CATGTATGACACTAGTAAGAATTTGA	226	417	39	71	3	128	20
CATGAGTATGTTCTTGTATTTTGTGA	114	270	156	81	20	71	82
CATGAAGGCCAAGTAGTGCTCGTCGG	146	433	88	66	30	91	26
CATGTTTATGTTTGGACAATTTTAAT	93	208	138	84	88	128	124
CATGCCTAGAGCTTCTTCTTGAAGTA	17	12	57	4	265	92	378
CATGCCTTCCGACGGCCATCTCCCGC	185	119	141	32	141	60	166
CATGAGCACAACAAAGCCGGAGATGA	60	136	74	45	146	162	149
CATGAATCTATATGTATCTTATAATT	0	0	20	1	127	75	158
CATGCCCGCATCCTCTCCTTCAACCC	236	256	1	13	8	328	16
CATGAGGTGACTGGATGACTGACAAT	22	132	67	47	42	529	51
CATGAATTGTTGAACTTAATAAATAG	36	55	151	34	187	147	218
CATGGTGAGGACGGAGGTGGTGACGG	206	124	99	33	84	83	130
CATGCGTGTATAGCCTTGAACACCCC	67	78	120	14	110	193	146
CATGCATCGCCTACTTACACACGGAT	141	159	88	54	171	93	152
CATGGACCTATTTTCTTCTGAAAGTA	240	160	115	42	65	78	83
CATGCTGGCATCCCCTTGTGTAGAAA	75	89	91	57	164	137	238
CATGCTCAGCGATGACGTTGTGGAGC	238	196	103	48	55	77	128
CATGCGATCAGTGTCAAGATGATGAG	35	120	77	27	176	217	137
CATGCGGATGTTTGGCCCGTTTTTAT	99	202	80	103	66	178	99
CATGGAGCCTCCATTGGTACAGATCT	1	5	0	0	884	0	0
CATGGATCGTGACGGCGATGGTCAGG	283	172	145	23	56	72	88
CATGCACTCTCTGTTTACTTTCCAAC	0	566	1	1	0	2	0
CATGGCTTTGGCTATGGGCTTCTTAT	134	247	0	0	5	454	46
CATGAGGAGACTCAAGAGGAAGCGCC	125	172	130	60	99	112	104
CATGATGATGATGATGATGATGATGA	88	140	86	98	48	112	101
CATGAGCCTGGTTTTCGCAGGTTACA	88	186	105	64	70	179	78
CATGGCACTGGAGGCCTTCTGTGAGT	0	6	11	34	165	468	186
CATGGAGTTTGGAGCTTGGTCAAGTG	25	0	44	14	116	258	174
CATGCGACTGAAGTTGAGGAAGTTGC	69	296	73	43	74	122	132
CATGGGAGGAGAGATAGAGAGTTTTT	213	207	135	75	19	167	67
CATGGTGCAAGCAAAGGCACCAAAGA	101	104	145	36	108	88	166
CATGAATGGATATGAGTCATTTCAAT	62	248	110	148	22	179	68
CATGAGCTTTTGAAATGTTGATAATA	106	85	86	77	116	178	173
CATGGGAACTCTGCGTGCAAGCGAGG	1	88	81	50	242	169	213
CATGGCCAAATGCGTCACAAGCGCCA	330	103	49	24	78	121	142
CATGCCATTGCTCCCCACCCCCGGCG	462	278	37	28	0	72	6
CATGGAATAAATCAATGGTTTCTTTG	220	390	30	102	0	137	3
CATGTGTTTCTTTGTTCTCCGTTGAG	216	253	62	208	5	123	4
CATGTAATTGTCTTGGTCCGCCCCAG	76	89	183	36	95	106	144
CATGGAGGGGGTTTTGTTCAAGGTAT	96	175	133	49	123	103	160
CATGGCCGTGAGCTTCTCGCCGATGG	377	120	92	126	13	95	46
CATGCTCCGGCCCGCTGATGGGAATG	12	20	234	111	181	114	131
CATGGAATCGCGATTGGCCTGCAACA	173	330	149	135	0	0	0
CATGCTGCCTGCCTTCTCATAAAAAA	46	124	97	88	78	198	159
CATGGCAGAAGGCCGGAAACGGTTGG	198	220	84	32	74	90	115
CATGAGCACCGGGCAAAGGGGCGGTT	286	95	67	73	29	79	87
CATGCATCAGTTTTTGGAAAAAAAAA	82	115	112	59	74	178	155
CATGCCCCATCCGATGCTTTCGTGCA	196	170	104	41	111	98	141
CATGCCCCATTCGCATCCAGTTTGTA	0	0	0	0	0	0	870
CATGGTTTCGCAAATCACTCCAAATC	18	9	41	26	21	8	15
CATGGTTTGATCCGTAAGTATGGGCT	165	194	100	60	89	94	128
CATGTAAGACTTGAAAGAATCAAAAC	78	295	62	104	74	229	27
CATGTCTAAGCAGAATGACAGTTTCT	31	289	41	10	30	223	54
CATGTTGTCTTTGGAGCGCAGATATA	59	175	66	24	115	139	237
CATGCGCGCGCGTCACGCCGCGCCGT	375	9	202	79	19	9	27
CATGCCAGTGTGGTGGCGTTTTGTTA	121	153	84	38	87	145	138
CATGCCATTGAGGCTCTGACCTGCGG	630	220	13	1	0	0	0
CATGGTCTTTCATATCGTTGAGCGAT	218	0	0	0	120	236	249
CATGTTTACTATTTGGAGACAAAAAG	51	119	102	35	60	95	199
CATGGAGACAACAGAGAGGGAAAGAT	0	95	105	46	121	119	193
CATGATGCATCTGATTAAGTGAAAAA	92	179	172	70	59	126	141
CATGACCGTTGGGCCTCACTTCAAGG	156	93	263	23	107	44	73
CATGCTAGACTTGAAGGGAAGGCTTG	64	127	130	18	132	131	195
CATGAAACTGATGCCAGAGTTGATTT	85	259	63	48	73	110	70
CATGTTCGTCGGTTGCGGTCAGTCTT	227	117	90	48	92	95	74
CATGGTCGACCACATACTCCCCGAAG	36	122	100	53	109	154	168
CATGCATGGACTTGATTTGTGTTTGA	131	266	127	49	33	149	99
CATGCCTGTGCCAATACAAAAAAAAC	81	169	165	46	14	32	54
CATGTTTGTATGTTCAGGGATAAACA	49	187	109	38	43	128	180
CATGCTTGCTTGTTTGATCCTTATAT	127	149	6	1	135	162	157
CATGGAATTACTACCAGAGAAAAAAA	43	195	66	43	85	193	156
CATGCCTTTTGCAAACAATAGTGTAA	52	335	85	51	50	77	90
CATGATCGGCCTGGTCGCACTGGCTT	253	138	76	75	47	118	133
CATGGAGGAGAAGGTGGGATCAGCTT	162	54	88	18	111	89	187
CATGCGGAATGCTGAGGTAGATGCTT	61	238	33	73	35	313	64
CATGTGAAACTAATGAATGGAATGGC	78	243	74	63	39	142	150
CATGTAGTACTTCAATGTCTTGTTTT	191	420	23	109	0	96	4
CATGAGGCCTTGTCCAGGTTCATCTT	59	187	111	55	84	118	169
CATGCGGCCTGGGTTTGAGGGACGGA	203	101	93	24	124	59	148
CATGTGCTTGACGCACATTTTTATGC	69	251	34	132	61	172	96
CATGGGATCATTGCTTTCGCTTCGCT	63	95	115	25	145	76	267
CATGCTGGAGCGGCTTCCGGTAGCTC	151	115	107	34	84	72	162
CATGAAAAGCTGGCTTTTCTCTTGCT	60	187	119	54	71	166	104
CATGGAAACTGATTGCATTTATAAGC	49	74	153	2	205	33	182
CATGCAGGTCATAATCTTTTGCCAGC	46	52	183	20	142	51	202
CATGAGCATCTCGAGCTCTTTGATCT	136	220	37	31	96	224	88
CATGTTCAAGTGCCAGTAGGATGTTT	284	1	125	58	79	79	127
CATGGGTGTCCTAGTTCTAGTGTGTA	123	190	126	78	119	84	96
CATGCTGGTGGTCACGGCCGTGTGGG	74	69	54	29	167	173	106
CATGAAATTATTTGGCATCCAAAAAA	86	207	109	84	67	182	80
CATGTTTTTCACCGTTGTTGTCTTGA	43	46	84	5	263	203	196
CATGCTGGTGACATTTGGATCGATGT	60	24	108	3	216	46	307
CATGTCTGTCTATTTGGTACTTGGCA	31	54	165	11	118	85	347
CATGGACAACTACTTTAGCTCTGCAT	26	64	120	21	199	62	256
CATGGGTGTGTTCGAGTTTGAGAAGT	127	253	82	41	110	58	116
CATGCAAGTTCTACAGAGAATAAAAA	9	7	155	8	205	123	302
CATGGTCTCAGGCAACGCCATCTCAT	429	51	69	7	97	73	108
CATGGCGAATCACTTTGATCGTCACT	63	64	372	24	65	37	77
CATGGCTGGATACAAAAGTGGTGCAT	93	163	119	50	78	143	122
CATGGAGGTCTCTTTGATGTGGCGGT	47	97	83	1	446	16	143
CATGACATTATTACATTTAGTAGTTG	96	167	124	68	76	88	135
CATGAGTGTTGGTTACAGTTGGTGGA	95	52	39	128	5	473	34
CATGGACTTCGTTCCCGATGAATCGG	105	171	144	69	90	110	91
CATGTTCCGCGTAGGTTTAAGAGCAA	148	181	137	63	98	80	64
CATGACCAAACAATATGGAACGCAAG	38	45	61	12	80	136	212
CATGGCTGTGTTAGTAGCAGTCTAAC	67	30	181	13	190	86	238
CATGGATGAGCTGCAAATTGTGTTTT	67	155	81	54	133	98	162
CATGGTTGCATCGAGCTCGATTTCAC	203	107	66	80	72	57	167
CATGGTGTGGCACGAATGAACGGTTG	96	232	99	53	75	84	119
CATGAAGGCTGGTGGCTGGCGTTCCA	120	98	159	26	113	56	155
CATGTTTGGATTCTTTGTTCAGGCCA	156	277	134	75	27	66	63
CATGAACAAGATGCTGGTGTTCGCAA	49	87	90	63	134	134	171
CATGGAAGATACAACCCTCAGCTTTC	2	47	15	7	242	155	329
CATGGTTTGTTCCTTAATTGGTATAT	85	339	66	52	17	196	72
CATGCTGTGCCCCCCTTGAATTTGTT	82	167	40	20	84	152	215
CATGAGTTCAGTACTCTAGAGAAAGA	58	174	148	69	82	104	182
CATGTGCTTCGGCACCTCTGAGGCCT	162	133	143	59	108	81	108
CATGGCAGCTACTGCTGCAGCCCTTG	0	0	0	0	85	330	131
CATGTGTGCGATGTTTATTCCTGCCT	28	126	353	36	66	92	68
CATGTTGTCCGTCAGGGCGTCGTCGG	195	133	87	70	92	80	123
CATGATTGCCTGGTCCAGAAGCGGAG	162	121	132	58	30	163	84
CATGTGTTATGTGAGACCAAAGTTGT	104	193	77	69	62	96	151
CATGTATAGGATGTAGGGTTTGTTTG	98	316	48	144	0	200	20
CATGGGGCCCACGAAAGGGAGTACTT	0	0	107	66	161	301	192
CATGAGGCTGGGCACAACGGATGATC	10	86	21	16	11	47	38
CATGGCTCGCCTTACGACTCTTGCAC	124	95	85	47	108	192	93
CATGCATAGGCTGTGAGTAAAAAATT	0	158	111	74	31	56	65
CATGGGCAAAGTCTTTCATTTCTGTT	70	215	96	66	65	121	106
CATGTCGGAGGTCTCCACCGTGCTGG	138	44	173	15	137	42	108
CATGGACAAGATGAGTGCTTAATTTT	68	203	110	91	57	99	82
CATGGACTGGTTTACATATGCCAAGG	51	112	53	74	69	286	77
CATGGGCCAAGCCCGGTCTAAGCTTT	126	242	102	36	47	59	64
CATGGGAGGAAATTATCAGATGTTGA	75	144	119	48	80	143	114
CATGAGTTTGCTAAAGCCCTGGCCAG	72	68	89	29	149	94	158
CATGGAACGTCGACGTCCGGATTTCT	61	90	74	163	69	74	69
CATGAGGGTGATATCCTCGAGGATCC	58	144	112	119	41	143	22
CATGCGAGAGCACTGCAACGTATTCT	50	27	28	23	22	25	203
CATGCTCGTGGTTGTTAGAGAGCGGC	110	126	81	25	149	76	196
CATGTTTTGAGCTGCTGTGCTTCTTC	90	209	81	48	62	185	89
CATGAGCAACCAAGAATTACAGCTTC	175	159	25	57	34	231	91
CATGTATAAAGTGTGCTGCTTGCCAC	40	104	83	64	103	119	198
CATGCGTGCGCGGAGTGTCGGATCGG	260	332	64	30	6	65	38
CATGTTCAAACTTAGAAGTAGACAAG	89	31	128	42	83	97	115
CATGTGAATGAGGTGGCTGGTGATAG	93	91	149	34	165	70	167
CATGAACTTAGTTAAGTAGCCAAAAA	52	115	142	56	82	105	168
CATGGTCTTTCATATCTTTGAGCGAT	78	270	94	66	60	80	144
CATGTACTCTGCCTTTGTTCTCTTTT	54	132	134	61	137	102	127
CATGAGTGAGAGGCTTGGGAAAAAGG	165	182	268	32	10	77	33
CATGCTATTGTTTAGGAACTGGAATT	84	132	121	94	74	140	103
CATGTTATATGCTTTATTAAAAAAAA	101	129	85	72	79	150	128
CATGTCTTTGTTTGCCAGACACCGGT	110	154	87	103	74	122	129
CATGTCACGTGCCCTCTGTGCCGCTC	125	72	118	42	111	59	196
CATGTGGGGATGGTAATCTTCTTTTG	159	194	99	60	67	90	122
CATGATTGTACTTGCCAGGCTTGGCA	40	87	138	22	107	97	118
CATGAGAAACCCAAAAGAAACAGAAC	40	88	101	55	171	192	136
CATGTAATAAACATCTTTGATCAAAA	82	123	115	54	74	158	141
CATGCGGCGGATGAAATAAAGGACTA	11	6	55	5	167	26	229
CATGCACCTCCTACAACTCGTAATTA	88	63	125	37	363	65	49
CATGTAAAGCTCTCTGAAATTTCGTG	74	186	92	41	85	55	193
CATGTGGGACCCTTCTACTTCTCAGT	50	38	268	29	56	48	186
CATGAAGTGGCTTGCTGTTTTTGTCA	41	81	48	25	160	137	114
CATGCTGATGCCGTACCTCGGCGGGC	0	161	68	24	142	135	205
CATGTTTCCTTCTTTCAAAAAAAAAA	81	163	93	85	69	163	105
CATGTGGACGTGTTGATCGTTTGGCT	0	0	0	0	263	142	401
CATGCAGCGGCACTTTTAAAAAAAAA	47	148	95	70	98	122	131
CATGGAGGTCTCTTTGATGTGGCAGA	38	83	85	1	394	16	189
CATGAAAATGTATGTGTCACGTTGTG	1	438	3	1	104	244	15
CATGCCGCTCAAGGCGCACTGTGGTG	188	85	3	13	60	58	120
CATGGCAAGAAAAAGTAATGGTCATA	66	93	127	39	110	101	190
CATGTTAGATGAAGAGAAAAAAAAAA	15	171	11	36	32	128	45
CATGTTCACCAAGGAGGGCTCCCCGT	172	161	76	37	74	79	96
CATGCAGATGGACATCTTGCTTTTGA	71	135	92	71	107	124	144
CATGCCACTCCCTTCTGCTCTGGTTA	58	114	73	28	94	124	214
CATGAAGATGAAGAAGAAATATAAAA	14	5	31	45	8	2	21
CATGAAGGTTGGTCTGCTAGGTGTTT	156	136	32	23	152	155	124
CATGAACGAGGCCAGTCGTCTTCTTG	25	61	48	16	52	43	64
CATGTGTTCGTCCCTGAGTTCCGGCA	120	118	29	25	129	154	103
CATGATTGCCAACTGCCAAGCGAAGA	36	97	95	23	92	59	131
CATGTGATGCACTGGTTATTCTACTT	109	393	54	100	3	83	13
CATGGCCATTGTTATACTTCTTGAAC	65	34	153	19	178	185	115
CATGCGTTTGGAGCAAAAAAAAAAAA	68	163	71	63	89	165	131
CATGTAACCCCGACTGGCGAACAAAT	49	153	115	68	100	79	112
CATGAACGCTTAAATTAGCTGTCAAT	53	130	147	52	87	114	149
CATGGCCAAAGGCTGCAAATCCTTGT	37	4	100	20	242	103	207
CATGCATTTGTATAATCATCATAGAA	62	84	70	31	72	121	215
CATGTTTTAATGTGAGAATTTTGTTG	64	105	116	91	79	86	152
CATGCAAGGGAGATTTTGACAAAAAA	99	93	50	88	39	251	92
CATGCTGCTGCTGTTCTCTTAATTAG	100	189	94	46	70	118	138
CATGACACACCGGACATTACTGGACT	356	295	40	36	2	41	27
CATGGCAGTTCATTGGTCTGCTGCCT	792	1	2	0	0	0	2
CATGGAGGCGGACCGGACGGAGATGA	331	178	38	103	0	144	0
CATGCAGGAAGACTGGCATTTGCTGG	34	248	63	92	67	104	77
CATGTGCAGGCGGCGGTGTGGTTGAT	130	137	85	41	17	293	40
CATGGCCAACCACTCGAGTACTTCTC	100	184	135	46	65	110	85
CATGAACTGGAGTCTTTGCTGATGAT	67	165	111	93	69	141	80
CATGCATGCGTTGGAGGTTTTTGTGT	42	16	72	2	329	69	254
CATGCCTCGCGATTCGTGCTGTTGAT	233	150	59	140	1	205	3
CATGGCTGGGCGCGGTGCCCAAAAAA	51	100	10	168	1	416	7
CATGGACACAGTTGAGGGAGTGGCCA	55	69	141	13	144	133	175
CATGTAGTTCACTTTGTTGGGACTTG	53	103	75	33	67	68	136
CATGGATGTCCAGCTAATGGAGCAAG	126	222	55	114	11	233	30
CATGGGGGTAAGTTGCTGTTGTCGTT	117	177	72	81	50	180	99
CATGCACAACTCTCAAAAGCCCTGGG	4	75	17	26	43	62	110
CATGGCTGCCCCTGTCGCCTCTGTTG	0	45	70	16	114	126	137
CATGTAGCCATTCTTTGATTAAAAAA	79	82	121	69	63	185	173
CATGGGTGTCCCTTCCCAAAGGTAAG	29	300	165	129	15	23	42
CATGAATTCCTGAGGCAAGCGAAGGC	72	44	61	15	253	35	229
CATGCTATATGGCTGCTTTAGTGGAT	87	158	131	45	85	121	130
CATGGCGGCGAGCTTCACCGTGGATA	197	147	78	86	43	77	102
CATGTATTGATGGGTCATCATCAATG	128	111	114	52	140	80	140
CATGGGATGCACACGCTGATTGTTGG	121	51	43	10	131	281	150
CATGGGGGCATTTGCCTGCTGACTTT	0	317	253	216	0	1	0
CATGGCGGCTGTTGCCCCTGCTGCTG	10	18	11	21	109	87	55
CATGGTTGTGCATTTGCTTTGAAAAA	46	89	139	24	99	80	187
CATGGAGACGAAGATGAAGGCGCCAA	129	306	170	180	0	0	0
CATGCAAGCAAGGAAGAACAAAAAAA	24	256	55	101	14	288	46
CATGAGAATGAGGAGAGCTGCTGAAT	108	88	124	65	109	89	174
CATGCCATCCCCAACTCTTCTGTGCC	88	164	80	32	140	110	128
CATGAAGCTCCATAGGTGTGGCGGCA	32	80	43	31	104	157	115
CATGATTTTAGTTGTGGTCAGGGCCA	51	92	81	30	105	186	152
CATGGGGGGACTAACCATCAATTGAG	100	147	79	48	93	118	160
CATGGTATTGGGATTAATTCTTATAT	70	3	195	123	112	104	112
CATGTCACTTTCACTTCATTGTCAAG	105	177	88	63	85	79	112
CATGTTAAAAGTGCTTTCTTGAAACT	103	123	297	41	5	113	21
CATGATGGGATTGAAGTGAACCGGCC	18	12	0	0	214	104	427
CATGCGATAACAGAGAGGAAAAAAAA	25	108	50	31	65	166	160
CATGAACGTAATGCTCACAACTTTCC	2	52	23	6	59	118	90
CATGTGGATGATGATAATGAATGCAT	6	8	84	6	166	103	304
CATGATCACAAGATCTTTATTGTAAA	47	35	21	11	27	62	46
CATGGCCCTTTCTGGTCCTGGCTTGT	155	160	58	80	57	154	54
CATGTACTCAAAACGCGCATTTGTTC	181	275	56	68	32	91	53
CATGGGTCATTTTCCAGCTAAAAAAA	34	8	138	21	167	156	251
CATGCAGGACATTATTTTAAAAGAAA	34	112	86	33	94	89	218
CATGAATCACTGTGTAACTGATGCAT	8	6	13	1	191	157	287
CATGGCTCTTTGTTAATGACGTTGTT	174	148	88	32	44	53	107
CATGCAAAATGTATAGCTTACAAAGA	0	46	0	0	120	116	230
CATGTCACTGAGACTGCTGGATCTGT	0	0	0	0	0	773	0
CATGCAGCTGATGAGGCTGAGTCCAT	87	108	76	36	153	106	153
CATGAGGGATGATGCCTGGGGTTCTG	40	91	35	16	110	212	99
CATGTGCCCTTGCCTTGCTTGAAAAA	96	286	43	91	4	228	3
CATGATAAACTTTTAATTAAAAAAAA	106	226	87	40	13	80	67
CATGAAAGCTGCCAAACTTTTGGAAA	57	116	64	56	98	104	153
CATGCGTTGGACCCCCTGACCACTGT	93	112	47	132	53	182	40
CATGGGGGTGTGTCTGTATTTGGCGG	25	68	11	7	30	69	28
CATGTAGCCAAGTAGCCAACCCTAAT	59	104	114	31	168	84	158
CATGATATGTCCTGCTGCTTGAACTT	0	309	70	145	0	218	28
CATGGCCTTCCGATCGGCTCGTCATC	162	149	69	134	82	114	18
CATGTACCTTCTTTTCGGGTGCATTG	138	243	63	65	54	62	77
CATGCCAGTAACAAACTTACAAAAAA	128	207	111	125	0	186	8
CATGACTATCTTTTATTTGCCCAAAA	90	147	117	77	60	146	85
CATGAGATCATCAACTTGTGGACGCT	15	136	31	34	48	357	50
CATGGATGGTCAAGGTTTGCTGGAGA	95	89	75	40	139	75	196
CATGACACTTGAGTTATCTACATTTA	79	150	62	71	50	214	80
CATGGTGAGAACTTTTTTGTTAATTC	57	162	66	65	78	185	74
CATGGAGTTGCATTGTCTGCATTGCT	57	98	94	19	112	117	193
CATGCGCGGGTTCAATTCCCGTCGTT	166	60	90	92	33	89	56
CATGAAAGCAGACAATCTGGAAGTTA	0	0	0	0	0	0	763
CATGCCTATCATTGTTTTCGCTTTGT	8	0	144	30	161	85	309
CATGTGCCACCGTGGAGGAAGGGGAG	106	13	150	22	233	50	127
CATGGATTTGTGTCTTCTTTTGGGAT	123	293	51	130	0	143	17
CATGGAATCACGATTGGCCTGCAAGA	49	142	60	45	114	208	116
CATGTAAAAACAGAAGAACCAAAAAA	40	128	127	64	56	115	87
CATGTGTGTGTTCCTCTCTGGTTTAT	34	86	140	35	125	92	169
CATGCAGTGTAGTTATTAGCAGTATA	53	80	128	35	131	99	178
CATGGGAATTGGTGGCAAGGTGGATA	68	86	95	25	151	82	191
CATGCACACACACGCACACACACAAA	122	191	71	38	66	135	51
CATGCAAAATGGAAGGAGTTTTTCTT	19	0	259	8	118	64	284
CATGTAAATGTCTTGTTCAAAAAAAA	68	29	126	22	94	134	185
CATGCCAGTATTGTTTGCTGTCTGGC	25	96	60	33	124	93	200
CATGCAACAACAAGCTCGCAAGGCTG	6	2	81	1	197	92	157
CATGTACATTGGTCCAGCCTCTGCAC	64	44	224	22	115	67	132
CATGGCTGTCCTCAACACCACTTGAT	72	91	87	35	144	102	153
CATGTGCGCAGAGGCAATAGTAGAAG	179	204	50	76	53	70	100
CATGCGCGTGCCCGCTTCGTCAAGCC	36	32	102	24	191	54	214
CATGCAACAACTTTCTGTGAAGAAAG	67	92	97	62	99	161	98
CATGCAAGAGCAGCAACGGCAACGAG	40	75	46	29	149	97	158
CATGTAAATGCAATTGCTGCGGTGAT	40	75	60	36	79	125	149
CATGTAAAACCTCTTCTTTTTGGCAA	97	265	0	1	87	92	117
CATGCTGTGGCACTGGCTTCATCAAC	65	64	111	23	81	88	151
CATGAGCTCCAAATCGGGTGCTGGTT	78	93	48	28	132	153	178
CATGAAGAGGCTTCATTTGTGGAAAA	42	42	67	29	76	111	121
CATGACACAACCTTAAGTTGCTATAA	25	112	178	43	91	175	129
CATGCAAGAAGGAAGTTTGAGCTTGA	56	255	31	8	101	110	45
CATGAGGTTCGGTACTGCCGGCGATG	44	42	35	35	57	124	81
CATGTCTGTGCGCGAGATGAAGAGAT	73	112	114	44	106	105	176
CATGTGATGCCAAACGATGGGGCGGG	26	11	29	21	5	12	38
CATGTATATTTATGGACACGTAGCAT	34	100	95	20	104	100	192
CATGGACGTCAAGCCCCTCTGCCAAT	82	261	14	69	14	259	22
CATGAGAGGCCGCTAGCTGTTTGTTG	87	185	58	40	57	128	87
CATGGTCAGGTACGAAATCTCACCTC	79	189	92	37	97	108	107
CATGTGTTGTGGGAATGGAATTAGCT	195	143	134	48	17	106	80
CATGTTTGCCATATTCTTGGCATTCA	49	183	93	49	63	128	118
CATGGAGTACTTTTTTTTTTGGTTGA	61	9	74	29	155	147	206
CATGTATTGCTGCTGGTTTGGGAATA	87	329	61	39	44	101	49
CATGGCTCTGTGCCCCTGCAAATTCT	76	170	58	172	28	152	32
CATGTTGGGCTTGTGAACTTCTTTAT	111	355	25	100	4	144	10
CATGAGCCCCTTGTATAGTTGGAAGA	63	94	76	22	113	128	218
CATGTAATGCAATGCAATGCATCAGC	30	62	0	21	149	286	132
CATGTATCTATCTTTGAATTAAATAT	71	76	64	36	99	86	254
CATGTTGCTAGCTCAGCGGTTGGGTT	14	66	368	181	5	85	13
CATGGACCTTGGCTTCAAATTCAAAT	108	331	103	49	6	101	45
CATGATAATGCTCCACTATTAAAATG	34	100	104	68	94	177	144
CATGGTCCTGGCACCGACGTGATTTC	190	113	136	47	9	128	78
CATGAAGGTGAGCCGAACCTCAAACA	173	215	55	73	26	153	38
CATGGAACTGTGATTTGGAAAAAAAA	54	123	47	34	88	99	114
CATGGTGGCAGTAAGTTGATTTCAAA	27	72	79	47	51	107	107
CATGTCTCTTTTGCTTAAAAAAAAAA	50	178	49	56	26	124	127
CATGGAGGTCACGTGTTTGAGCTTTG	26	77	20	9	34	178	50
CATGGGAATGCTCTTCAGAAAAAAAA	57	0	106	44	122	132	200
CATGCCTGTTCAGTAAGGTGCAAATG	78	136	96	42	80	114	123
CATGGAGGTTTATGATGCCGTTCACA	84	92	73	35	79	165	123
CATGGATCCGCAAGAGCGTACTTGGG	36	90	32	40	8	39	9
CATGCGAGTTCACCTTGACAAGGTGC	102	150	88	42	88	109	119
CATGCTTTTATCCCGTAATCAAGTCA	159	86	122	43	113	123	94
CATGGGTGGCTTTGAGGCTGCCTCCG	243	232	83	24	37	61	45
CATGCTTTTGGCAGTATTTTTATTTG	0	738	3	0	0	0	0
CATGCTTTCATTCCCTTTTTTTTTTC	48	179	101	37	54	72	141
CATGATCGTGCCGCTGCAAATTAACA	58	59	133	31	146	139	146
CATGGGTCGGTTGGACCGGATGACCC	1	140	71	13	75	108	140
CATGTGTGGGTATTTGTTGAACTTGC	0	456	156	126	0	0	0
CATGGGGGAAGTATGCTGCGGAGATA	44	21	69	4	269	66	261
CATGGCCGGAGGAATGGATGAGGATG	71	80	107	53	126	118	116
CATGGCAGGCTGAAAAACTATCTCGA	54	123	111	32	78	105	134
CATGGGCAGGCAAAAAAACTGCTGGC	0	22	2	8	15	35	20
CATGACTCTCAGAATTCACAGTGATG	93	164	37	30	69	183	80
CATGCGCCGCAGGCATTTGAGGTGGA	353	0	0	0	25	296	62
CATGTACTTTCAGAAGCCGTTTTAGA	65	39	135	6	228	59	186
CATGTTGCTGAACCCGGCCCGGTTCA	285	93	161	45	0	1	0
CATGCGTACGGCGCCGGGAGAGGCGC	0	0	0	1	186	156	288
CATGCTGACAGCGGTTAGCAGGAACC	24	129	79	4	175	102	117
CATGACGATCACCCCTCACGAAGGTC	330	377	26	1	0	0	0
CATGAGAGTATGCTTGGTTTGGTGAT	0	165	67	24	103	118	142
CATGGCTGCTGATGCACGTGATAGAC	150	248	41	76	0	186	11
CATGGCTATCTAGCGTGTTATCAGTG	2	8	42	0	18	5	22
CATGGTCAAAGCCCGGTGAAAAAAAA	70	75	38	66	10	64	6
CATGCGAACCCTGCAACGTGGAGAGA	0	0	0	0	256	185	289
CATGTTTGGTTAACTTCTTTTGTTTT	68	150	147	54	108	79	108
CATGATGGCCAAGTGAGGAAATCCCC	23	53	39	39	62	196	54
CATGCATACTACTTTCTGCTCCACTC	71	126	73	38	107	109	166
CATGGCATTTCCTCCTTAAACAGAAG	38	85	51	18	36	64	140
CATGGTTTCACAGGTTGTCTTTGTGT	38	218	41	27	70	152	162
CATGGCAAAGAGGTGGCAGTAATGGT	67	123	72	60	89	97	163
CATGTGAACGGCCGGCCCCCGTAGAT	75	24	23	58	11	11	69
CATGCACACACTCAACTGCCTGCCTT	76	16	151	10	116	176	166
CATGCATGCTTGGATCTTTGGCTTTT	37	111	45	51	66	113	200
CATGTTTGCAATTTCATCTATGGTTG	77	199	48	58	20	240	42
CATGGGTTTCCTGGTGATAACGCTGA	106	139	84	29	120	81	114
CATGGAGAGCGTTGTGCGGTTTGCCA	234	120	84	70	21	42	40
CATGTATCACAGCACCCAATCAAGAG	101	147	60	64	94	121	84
CATGACCCCGCTTGGACATAGTCGGC	122	106	86	72	92	73	131
CATGCATGTTTCTGTATAAATAAATA	112	113	150	131	27	111	50
CATGGGAGAGCTCACAAGTAATAGAT	72	109	80	42	111	99	142
CATGCTATGCGCCGGACCCTGTGCGT	137	105	119	32	101	77	138
CATGTGTGAAGTTGAGGTTAGGAATC	47	115	115	38	94	84	176
CATGCCAGGTTCCCTAACTTGCCGGC	76	47	70	44	165	100	212
CATGCGCTTGTACTGCAACTTATAAA	11	7	105	3	208	60	217
CATGGCTGATGCCATAGTGAAGGCAC	84	177	41	72	57	105	78
CATGAAGATTGAATGGAAAAAAAAAA	62	164	71	81	5	105	43
CATGAGGCCTTGTTATTCTTCGTTTA	259	269	78	85	1	0	2
CATGGTCTTCATAGTGCTGCTCACTT	90	93	105	53	71	85	156
CATGGAGCAACCTGAAGGCTTTGAAG	14	28	1	3	59	171	65
CATGCATTGACAAATGCGTTGCGACA	98	160	113	42	87	81	64
CATGAAAGCTGACAATCTGGAAGTCA	1	0	0	0	0	0	719
CATGGCACCTGTCTTTTTGTGAGTGA	53	106	111	34	109	92	142
CATGAGCAGTTCTGGATACTTAGCAA	54	85	73	46	75	180	89
CATGACGGCAAGTGCAAGTGCGACGC	22	18	63	4	88	39	245
CATGAACACGTTCTTGCTCAACAAGT	586	0	1	4	127	0	0
CATGAAGGTTGCGTACAAAAAAAAAA	62	307	29	51	24	173	69
CATGCCCTTGCAGGCTGCTTATGCAA	60	63	57	14	194	159	111
CATGTAGAGATGTGTGCAGTGTGCAG	96	308	56	74	12	113	44
CATGCATGCCTTTGTTTTTCTTTTTC	22	48	144	9	85	56	130
CATGTAGTTTGAGAAAAAAAAAAAAA	38	115	13	18	16	87	40
CATGGAATGATCATTATGTTTTTCAG	45	97	84	35	122	91	159
CATGAGGCCGAATCAATCGACGATGA	150	141	87	54	53	98	88
CATGTTGGCAGGTCTTATTTTTGGAT	17	39	55	14	170	70	308
CATGGCCATTGCTGCACAAAGTGGAT	73	93	109	16	124	74	188
CATGCTTGCGGATCTTAATAAAAACA	51	49	108	35	107	113	175
CATGGATGCAGTTGCTGAGACCGAGG	122	109	95	49	57	65	125
CATGGTGTTGCATCCGTGCTCTATTT	39	98	83	44	99	92	124
CATGCTGAGCGGTTTCCGATCCCGAA	7	10	58	2	270	28	263
CATGCAGATACTGCCCGTAGTGCTGA	0	0	560	149	0	0	0
CATGCTGGACACTGGCCCCAGCACTG	47	77	85	25	100	143	150
CATGTAAAGTACTCACAAGTGCTTCT	12	468	5	19	3	197	4
CATGGATGGCCGTGGCCGCCGCTGCG	73	102	20	33	171	94	104
CATGAAAGAAAAAGAAGAAAAAAAAA	32	19	115	6	205	198	118
CATGTGATTGCAGGATGGGCCCCAAA	88	85	87	28	118	71	174
CATGCTTCCTAGTTGTTCTATGAAAT	36	48	85	27	90	60	146
CATGACCGGAGGGCGCGGTAGCCGGA	252	147	54	70	24	101	31
CATGCCTATCAGAGGGCTTGCTGTCT	71	73	96	133	111	58	93
CATGACAATACCTTGTGGAAAAAAAA	23	62	40	39	14	38	17
CATGCAGCGTTTTATTTATGAATTTT	76	156	95	65	73	115	85
CATGTTGAAATATGACTCTTACGAAA	30	91	172	76	51	83	96
CATGCTTGGCCTGGTCGCACTGGCTT	208	107	85	53	39	102	102
CATGCTGATGCTGGATCACCAGAGAT	40	139	67	43	61	129	143
CATGTACTGTGACCCAATTGAAGAGC	53	48	81	6	150	85	136
CATGAATCCAGGGAGGTTGATGTTTG	62	86	84	25	114	63	147
CATGTATTCTTGTAGCTTTGAGGCTC	23	140	73	38	84	200	96
CATGCTGTTGGGATGGCACTTGTGTT	0	0	0	0	0	699	0
CATGAAGCTTTTTTACTTTGTGTAAT	26	68	19	7	185	120	266
CATGGGCGGGGGCGGTCACTTTGCAT	125	79	84	32	98	68	138
CATGCTGGAGCTGAAGCTGATGTTGC	115	153	65	53	56	93	124
CATGCATGCAGCGGCACTTTTAATTA	81	121	70	43	87	130	118
CATGGACCTGCAACATTTTTCGGAGT	0	42	39	23	99	54	139
CATGTTGGATCCTCATCCAAATTGGA	92	94	87	12	157	31	193
CATGGAACCATTTATCCAAAAAAAAA	50	111	62	50	81	178	95
CATGACCACACTGATTTGGATTGAAA	126	246	109	41	42	38	76
CATGGTGAACTGGGATGGGCTGCGGA	66	64	58	29	147	73	148
CATGCAAGGAAACTTGCACGTGTGGT	139	129	53	47	30	219	47
CATGTCATTGATTTTGTTGTTTGCTC	60	95	37	34	44	92	159
CATGAGTCCCTCAACTAAGCTCCTGC	79	103	110	100	52	94	84
CATGCAAACCCAGTGGGTACAGAGTC	60	57	84	43	123	88	170
CATGCAGAGCGCACTAAACGAGAAGA	0	0	0	0	631	0	0
CATGGAGGTCTCTTTGATGTGGCGGG	51	65	72	2	374	12	119
CATGACAATGGTGAAAGACGGTGGAA	59	163	97	61	67	87	105
CATGAATTAATTGTGAACTGTTGATG	51	62	91	35	94	82	75
CATGCAGCGATGAAAGCCTGACCTTG	33	179	62	31	72	170	63
CATGCAACTGCACTTTTGGAAATGCC	57	158	140	47	41	196	34
CATGGCCGGCCCTGTATGGAATGAGA	99	99	57	73	50	93	119
CATGTAAGGTTGAAACCTTTGTGTGT	74	205	105	85	42	87	63
CATGCCTTCGCTTGGTTGTGAAAAAA	5	9	133	2	115	108	287
CATGAAAGGTCCCCCCCAGCGTTATT	49	60	50	28	170	114	199
CATGTTTGAGTGTTATTTGATTGAAC	36	92	105	45	91	111	147
CATGGAGCTAAATACAATCAAAAAAA	16	9	44	30	19	9	78
CATGCGGGTGCCCTCTTTCAACGGGT	6	57	60	26	68	243	199
CATGGCTGAGGGTGGCTTTATGTGGT	79	68	59	26	105	71	213
CATGAGTTGGATTATCTTTATGATGC	63	137	49	44	84	207	84
CATGAAGAAATCTGATATGGCCAGTG	76	44	125	13	94	61	146
CATGGGTTGTTCTGGCTTTAAAAAAA	42	31	96	33	127	68	139
CATGCAAAAGAATTAATTTGGTTTAT	36	51	64	9	144	116	269
CATGAGTACGTAATAAAGTTAACTTC	55	115	89	359	2	65	5
CATGAATTAGGATGAGACGGCTGAGT	45	153	81	24	105	77	135
CATGAAGTAAGCCATTTTCCAAAAAA	105	184	13	43	67	169	46
CATGCTTGTATATTACAATGCTGCTG	58	110	117	83	77	69	123
CATGGAAGCGGGGCCAGAGATGGAAA	128	67	68	63	22	120	46
CATGAGGAAGAAGGCATTTTCATTAA	14	100	15	6	164	91	278
CATGTATTTCCGGCCGTTCTTAATGT	1	57	138	13	84	63	146
CATGCAGTCCCTTCAGGGCTTCAAGA	79	143	97	45	99	91	101
CATGAATTTTATGTAAGTCGTGGTAT	0	0	0	0	684	0	0
CATGCCCAGCGGCGATGACGGTAGTC	333	110	57	48	52	24	61
CATGGATCATCGGTGCGTCGCCCCTC	341	130	174	43	0	0	0
CATGGTTGGACGGAAGACTGTCGTGC	29	19	44	17	131	182	178
CATGTGCCTAGGCGCTTGGGTAGAGG	45	97	17	24	192	99	157
CATGAGAAAGTTTCCGACTATAAAAA	85	105	67	50	80	106	109
CATGGAAGAACTAAGTGTGATGATTC	30	103	64	39	69	120	108
CATGAATGGATACTGGTTGTTTGATT	78	200	54	117	8	149	43
CATGAAACTGATGGAATTGTGGCAAA	28	89	75	44	107	110	152
CATGTGGGCTGTGTGCCTTTTTCTAA	58	156	131	66	62	54	106
CATGCCTATGTGCGCTCTTGACGTAG	30	64	29	15	101	171	121
CATGGGGTCTTTCCAGGTTTGACAAG	136	182	72	90	31	121	43
CATGTCTATATTCTGCTAAGCCTGTG	73	59	84	29	91	126	100
CATGGATGCCGGAAGAGCTCTGCTGA	84	21	123	9	141	57	168
CATGGAGAGTAGAGAGTGAGAGAAAG	47	97	36	20	106	149	112
CATGGGATTTCTCAGCTTCTGCGACC	49	88	76	24	38	83	75
CATGGGAGCAAATGCTTGAGATGGTT	92	106	95	27	113	60	118
CATGATTGCTTCATCTCCATCATCCG	50	69	47	12	144	122	198
CATGTCGGTCAGTTTAGTCAGCCTCG	96	119	36	106	21	184	22
CATGCACAACAGAGTGGTTCAAATTT	59	154	76	26	92	94	143
CATGGTCAAGTCCAGGCAGTAACTCA	130	264	114	22	37	52	56
CATGAGCCCTGATGCTCTTCCAGCAA	81	43	104	24	171	74	144
CATGTAGTAAGTTGTGCCCACTAAAG	61	146	64	50	48	117	93
CATGTTTTCTGCTGTGTATGAACTGC	43	89	116	42	88	100	103
CATGCTCCAGCTGTCCTTATGAAAAG	1	94	70	42	116	171	134
CATGGGGTCTCAACAAGAGAATTCCT	16	240	47	15	59	154	29
CATGTTTGTGCTAAGTGTATGGAATA	29	53	72	34	113	97	183
CATGCACGATAAACCGGGGATTGCCG	71	127	106	28	55	126	101
CATGTAACTTCTGCCCAAGTGGGCTT	61	147	63	35	100	81	136
CATGGAACACGTGCAGCACCCTGTGA	21	49	44	42	97	195	119
CATGAGAATGCCGAGGTGACCAAGAA	67	119	82	31	124	74	134
CATGTGCTTCAGTTGATGGTCGCCGC	107	65	99	99	27	70	93
CATGGGCCAGTCTGAACTTTGCTTTG	51	25	108	14	151	98	152
CATGCCCCTTATGCCCTGGGCGACAC	3	54	20	8	60	84	71
CATGAGGAAGAGATGAAGATGGCTGA	6	7	34	1	48	12	45
CATGAAGCTGCTTTCTTCTGTAAAAA	46	114	103	65	75	106	109
CATGTTTATCGTCGCCGGCGGCCGGT	88	37	24	14	176	95	146
CATGCTTTCGATTGGTTTCTGTGGCA	79	119	44	17	97	148	99
CATGTTTGAATCATTGTTCTTATGAG	55	218	36	70	48	155	74
CATGGGACATTACACAACAAAAAAAA	23	72	71	23	106	116	221
CATGGATCTTAAAATGTGGTTTAATG	45	84	82	36	104	130	135
CATGCCAATGGAGATGAGCAGCAAAG	114	163	76	46	81	78	77
CATGCCCATCTTTTTGTGTCAAAAAA	151	0	82	123	1	230	28
CATGAGCAAATTCCGTCTGCTGAATA	32	101	0	0	32	480	32
CATGGGTGTTATTATGTTTTAATGAA	125	148	33	107	0	257	7
CATGCAGGGTCTTGGTGCTGCCGGTG	163	96	65	29	52	21	86
CATGATTCAACCACAATCACTTGTAA	52	81	61	32	51	101	108
CATGCATGAAGTTATCTGATTGTGGG	14	25	41	17	93	80	323
CATGCTGGAGCACAGAAGGCTGGTGC	128	28	84	20	106	39	168
CATGCGTAATTGTGAGGTGTACGAGC	42	38	70	18	116	107	240
CATGATGGCCAAGTGATAAAAGCCTC	61	44	214	59	69	57	84
CATGGATCCATACGTCGTCACTTCAA	86	128	111	23	53	89	177
CATGAATATCTGTGGACCATTGCATA	57	187	74	19	62	70	199
CATGGAGAGCTAAATTCGAATTGTTT	42	205	64	31	75	104	122
CATGGGAAGAGGAAAGCCCAGCATTT	102	196	72	51	42	122	49
CATGAATGTTGCTCCTTCAGGCTGGT	98	245	55	95	15	88	50
CATGTGCCAGTCCTTACCATTTGGAG	157	210	57	81	41	49	42
CATGAGCATTACTTTGTATTAATAAT	79	168	71	74	39	81	86
CATGAGCTTGTGGTGATTCCTTGATC	39	95	56	27	115	143	134
CATGTCGAAGGAACTCGGCAAAATGA	102	62	35	27	30	127	79
CATGCAGTGATTATGATCTGTATAGG	26	117	96	44	77	102	154
CATGGCCGGCTTTGTAGCTTCAGCTG	108	72	117	20	63	35	93
CATGACGCTACTAGGTAGTATAGATA	30	52	82	53	85	189	145
CATGATATGTACTGCTGCTTGAACTT	251	159	56	74	0	107	21
CATGCCTATGAATAAATTCGGCAGAA	42	106	158	51	32	140	73
CATGGGGGTGGTGATGAGTGATGACC	161	134	106	102	45	34	49
CATGTCTTGTGTATCTTTGTTTCTAA	95	186	62	118	40	86	77
CATGCGCCGTGCGTTGATAAGTGGCT	94	43	100	59	103	31	135
CATGAACATAAGCTATAATTCACAAA	130	134	69	71	47	76	80
CATGAATCCACTGATTTCTGCTGGCA	0	33	13	3	19	52	9
CATGTTAGGCTGTGCTCACCACAATC	12	84	30	25	91	107	86
CATGAATACGACCTTCCGGAAGTCAT	110	110	42	46	95	68	116
CATGTGGCTTGTATTTTGTATGTAAT	143	167	66	29	46	149	61
CATGTAGTTTGAGAATTTCAAAAAAA	63	114	33	25	17	81	56
CATGTCATACGGGATCGGGAAGAAGG	94	134	146	38	48	82	36
CATGAGGGGGTTCAGTGAAGCTCAAT	7	7	36	32	12	9	59
CATGCCAATCGGAGTTGCCCTTTTGC	99	101	101	22	84	80	110
CATGTGGGTTAAATGAATTTCGTTTC	53	194	70	58	59	77	100
CATGGTAGTTATGTGAGTTCCATTGT	9	4	140	4	71	28	334
CATGATGTTGTTGTTGTTGATGATGA	53	139	90	46	62	144	98
CATGAAATGCAGAGAGCTACAATTTC	0	99	122	54	0	1	1
CATGGTTCTGCTGTTCTGCCGTTTTC	90	89	85	24	118	114	72
CATGGGTGTCTCAGTGGAAGAACTGT	132	80	103	27	96	59	126
CATGCTGTCTCTAATTTCTTCAGAAG	92	202	92	57	40	103	44
CATGACGGCAAGTGCAAGTGCGGCGT	18	12	48	9	91	40	227
CATGCAAAACTAGGTTGTGCCAAACA	40	88	90	55	74	110	148
CATGCAAAAATGGAAGGAGGTCCTCT	26	191	59	36	46	174	79
CATGGGTTCGGAGTTCCGGTGATTGC	97	90	170	82	59	46	86
CATGGCTGCCTTTGAATGTATTGACG	0	0	0	0	0	0	661
CATGAGCAATTCTTAACTTTGGTAAT	43	133	44	50	102	156	133
CATGCCATTCGAGTGTTCATTTGCCG	21	116	87	15	148	72	132
CATGCGCCAGTTATGTACGTGTCTTC	24	483	85	28	0	29	2
CATGAGAGAAGGTTCAAGCTTTCACT	24	252	98	35	45	132	45
CATGGCTCATTTATGGAAAAAAAAAA	82	168	60	103	23	186	38
CATGTTTCTATGCTTATTCCAATCTT	54	18	82	41	116	175	118
CATGTAATGCAAAGCGTTTACAAGAT	46	124	86	31	36	124	135
CATGCACCTGGTTTGACCTTCTAAAA	46	36	56	38	77	113	135
CATGTGAACAGGACTGACTATCAGTT	11	40	45	15	43	31	87
CATGCAGACGCGTCTTCTTCGACGAG	0	61	113	23	82	39	131
CATGCAGATGCCTCCTGGCTCTTCAT	95	126	42	179	0	216	0
CATGCTGGCATCGCCGCCTCTTCTCT	153	90	71	112	50	24	97
CATGACTATCTTTTATTTGCCCAAAT	66	106	86	55	92	121	88
CATGTGAGGCTCTAGCTTCGTTTGAT	63	131	54	23	64	108	120
CATGTGATTCAGCTTAATGGCTCTTC	44	90	107	18	64	50	147
CATGGAGCTTATGATGCGGTCGCAGC	0	14	426	215	0	0	0
CATGCGCAGGTTAATAATTTGTAATA	2	1	175	476	0	1	0
CATGAAGACTAGCTTGCTGCTAAAGT	35	149	41	16	50	192	81
CATGCCACTCCACACTCCAATGAAAC	2	88	183	41	62	93	120
CATGCTTTTGGTGCCGAAGATGGTGT	0	0	0	0	653	0	1
CATGAACTTTTCTTTGATTCAAAAAA	59	117	76	41	82	122	110
CATGTCCCTCACCACTGGGGTGGAAA	64	38	69	12	75	113	134
CATGCCTTTGAATGCAAACTTCCTTG	87	191	142	101	0	1	0
CATGCGTGTTTATTAAAAAAAAAAAA	60	105	58	69	51	171	76
CATGCTGCGCAGCCTTAATCGCCGGA	106	63	95	34	117	39	186
CATGCAATGTTGCTGGTGTGTGATTG	54	96	93	32	82	113	144
CATGTAATGCGCATCCCATATGAGAA	51	50	114	26	113	111	165
CATGCAATTGGAATGGCACTTGTTCT	0	0	0	0	604	0	0
CATGAGTTCATTGTTGATCTAAGAGG	40	93	100	36	55	160	62
CATGTCATAATGATGTTGCTTAATTT	11	8	145	7	71	17	128
CATGGTCGGCCTGGTCGCACTGGCTT	207	120	54	67	22	81	93
CATGTACCACTCTGCGATCGCGTCTC	177	52	78	34	99	61	90
CATGCAAAATGCAGTACTGTTGCATC	47	144	52	30	60	108	83
CATGGCAGGTGGGAACTTTCTCGGCC	119	124	73	23	85	60	108
CATGAATCCCGTTGAGCATCCTCACG	122	97	80	34	80	72	119
CATGGAAGTCTGTGATACTTTAAGTA	39	147	77	86	90	53	132
CATGGAGGTGGTGCTTTCTCTGGTAA	95	79	134	19	112	30	162
CATGCCGAAGCTCGGACAACCGGAAC	86	61	70	19	99	54	171
CATGCGTCGAATCCCGGCGTTGAATT	25	44	47	15	209	68	144
CATGTCGGACAACGTTTTGAAGGCGC	25	21	54	81	15	6	6
CATGAATGAATGAATGCTTTTGCAGT	91	208	49	118	4	114	29
CATGTGTACCATTTGGAACGTTGATG	35	79	28	18	149	69	180
CATGGTGTCACTGCCAAGTTTTCTGA	48	148	67	66	60	99	98
CATGTATGCCTTGTGCCATCAGGAGG	68	242	19	109	5	167	34
CATGGACAAGTTTATGACTTGCCTTA	119	205	24	121	5	154	9
CATGGGTGGAGTGAAATCCGATCCAT	15	49	5	9	7	9	18
CATGTTGTGCAGTGCTTGGAATTGGA	20	33	51	16	84	74	178
CATGAGGCGAATCTTGCTTTTACCGC	58	97	93	22	108	60	143
CATGGATGTAGTCTATGCTTTGAAAC	123	188	69	107	7	124	24
CATGTGTGGACTAAAAGGAATGGAGA	69	108	61	17	78	37	128
CATGCACTGCAGTGAAAAAGGAAAAC	49	166	98	62	52	95	76
CATGTTGTTGTTGCTGTTGTGGAAAG	54	53	58	46	86	81	157
CATGCATACCTTGTACTATTAAAAAA	38	89	63	47	72	122	113
CATGGCTCCCAAGTCTGGCCGTGGGA	20	26	7	12	15	64	25
CATGGCCGACCTTCCACGATCGGTCA	263	146	69	29	33	14	49
CATGGGGAGCTCGAATGCGCCAGGCA	18	13	44	4	63	15	72
CATGAACTGGTCATTTTGTTGTAGTA	52	131	88	54	67	79	111
CATGGAGAGAGGCCGCCGAAGAGGTA	107	86	61	27	106	45	122
CATGAAACGAATTGAAAAAAAAAAAA	9	119	19	50	19	130	31
CATGCCTATAATAAATTTGGCAAAGT	66	20	38	171	6	325	14
CATGTGAAAAGGAGGCTGTGAATGTT	28	102	22	8	29	11	48
CATGGAAACACAATGTGGCAGTGATT	58	72	69	26	89	111	127
CATGCAAACTCAATCCTTGTTTTTAC	50	137	59	51	63	136	81
CATGGGCATTCTATGGCAGGGCTAAA	39	16	80	28	105	137	150
CATGGCGCTTGGTGTTGCAAGGAAAA	34	57	104	21	119	124	124
CATGCAAAGCGTGAAAAAGGCAAATA	108	113	69	52	82	85	85
CATGTAAATAGGCCAGGAGCAATTGT	37	64	79	21	109	64	200
CATGGAGGAGTCAGTGCTGCCGGCCC	92	17	50	13	116	98	170
CATGAGCTTTGGTTCCCCTATTTGCA	54	179	58	32	58	91	102
CATGGTGTTCCTGGTTGTGGTAAGAC	0	0	0	2	0	0	634
CATGCCGCCCTGATTTGTCGGTTTAT	48	90	52	18	75	101	166
CATGTTCTTAAATACACGTTTGGGTC	38	102	70	38	59	114	106
CATGCTTTGGTTGGTGAAAAAAAAAA	52	143	23	29	2	28	12
CATGATGCATCTGATTAAAAAAAAAA	90	126	79	53	56	107	98
CATGAACCACAAGAGCCTGGTGGGTA	29	37	29	31	60	78	117
CATGCGCGCGCGCGTGCGTGAGCTCG	335	109	174	16	0	0	0
CATGCGTAGTGAGGCAAGACTTACTG	79	99	86	33	76	76	143
CATGTTTGAGTGTTATTTGAAAAAAA	25	54	74	29	92	86	140
CATGCCTGTCCCAAGGGATTGAATCC	38	186	76	5	103	94	58
CATGCAGCTACTATGGTCACTGCTGG	2	46	13	17	51	217	57
CATGGTTGTGCAGGCTCGGAAGGCTT	169	30	176	51	32	45	72
CATGGGCCAAGAGGGTTTAGCGGTGG	12	0	51	0	253	29	152
CATGGGAAACGCTGGTGACGTGTGGA	143	0	95	12	135	62	184
CATGCAAGTTTAGAGCTCTTGCATCT	120	96	79	21	116	36	123
CATGCGCTTTTCTACTCAAAAAAAAA	26	47	78	12	129	200	108
CATGATGCTACTTAATGTATATGCAA	23	18	101	31	154	70	140
CATGGTTTATGAATCAATCGATGATA	34	109	54	74	51	96	97
CATGGTGGGCCAGATTCCGAACTTTC	71	139	68	30	75	100	112
CATGCTTGGGCGTCCTCCCAACTCTC	20	113	45	30	59	158	102
CATGTTGTGTTGCAGGTTGAACTCTA	32	184	83	65	56	98	77
CATGCTAATGTTATGTTTTTGGAGGA	102	128	101	44	74	77	76
CATGGCCTGTGCCAAGGATGAGAAAA	0	1	0	0	0	625	0
CATGAAGAGCTTGATGATTTTTATAA	39	105	117	42	64	112	94
CATGTGTGAAAGCTTGTCAGCTCTAT	2	6	34	0	130	56	216
CATGAAAGACGTCGGACACTTTTTAA	40	59	47	21	134	71	180
CATGTTCAAGACAAACTGCGAGTAAA	0	0	0	0	627	0	0
CATGCCCACTTGCAAATTAATTAAAA	74	276	36	77	11	95	27
CATGCTGGAGATGAGGATTAAGGTGC	63	96	99	69	105	56	85
CATGGTTTGCACTGCCAAGGCACCAT	79	93	70	17	87	81	139
CATGCATGCATCCGGCAATTTTTTTC	57	104	75	26	73	129	80
CATGTGATGTCTAATGAATGTTGTGA	56	82	123	33	85	84	129
CATGAGTGACCAAAAGAAAACAAAAG	9	43	87	7	64	138	181
CATGTTTGATTGTTTATATATGTTAA	20	101	73	65	77	154	128
CATGCTCAACTCACTCATTCAAGCTC	48	102	73	19	58	149	98
CATGCTCTGCCTTAGCGGCTTAGTCC	0	75	104	29	33	182	33
CATGGATGCTTCGTCCCTGGGTGCTT	50	37	68	9	142	54	174
CATGACCTACAGCGGCGAGAACACTT	57	63	78	20	72	92	142
CATGAATAAAATCAAGGATGTTAATT	23	246	117	6	86	53	91
CATGGAAAGAGGTGGCCGAGGCCGGG	1	0	29	0	308	58	224
CATGTTTACGACTGCACCAGTGTGAT	46	98	64	37	48	72	139
CATGGGCGCGGACTCCACTGTGGAAG	52	63	12	19	68	219	108
CATGCTAGTAGGACTTGGCCTTTTTG	32	22	91	14	77	54	140
CATGTATCTTACGGAGGTAATCGTAG	62	169	91	52	45	59	87
CATGCAAGGTGGCAGCGCCAGGTAGA	159	64	91	47	40	107	66
CATGGATGGATCTTTGTGGTAAAAAA	117	64	65	11	87	57	131
CATGACTTCTGTGTACCACTAGTGCC	108	111	97	54	15	98	19
CATGTATGTATGCTCCTAGTCCTAGA	34	85	59	36	83	125	161
CATGTTGGTACTATCAGGCAGAGGTG	69	279	30	100	8	99	22
CATGAAGTATCAGCATATGTCTAAAC	162	0	103	220	0	0	1
CATGATATCCGCATACCTACTAAAAA	57	117	109	48	50	119	70
CATGTGGAGCATACAAGTAGCCCTTC	1	68	86	22	115	120	133
CATGTTTAATTATGTATCCGGTGTAC	140	137	75	115	1	138	14
CATGAACGTATGCATTTTTAAGACTC	44	117	86	47	38	114	64
CATGTTGCTGAACCCGGTCCGGTTCA	0	38	81	15	142	106	238
CATGTGGGGTCTCGGTGGGGTGTGCT	25	40	15	15	78	195	99
CATGGGCTGATGGTATGGGACTCAGT	25	66	140	20	14	98	97
CATGTTGATCTTGATCTTGATGTTGA	31	253	74	45	12	59	40
CATGCACACTACAATGCCAAAAAAAA	17	39	24	38	108	251	90
[truncated: 18,239 more rows]
