# Supplementary material for: Identification of candidate flowering and sex genes in white Guinea yam (D. rotundata Poir.) by SuperSAGE transcriptome profiling
Source: PLoS One. 2019 Sep 23;14(9):e0216912. doi: 10.1371/journal.pone.0216912 (PMC6756524; doi:10.1371/journal.pone.0216912)
Supplement: S4 Table — (XLSX) [file pone.0216912.s004.xlsx]

## Sheet: Sheet1
Table S4. Summary of diffrentially expressed SuperSAGE tags across different sex types
A. Male vs. Female
	Male		Female
Tag sequence	TDr3631	TDr2965	TDr4087	TDr1679	logFC	logCPM	PValue	FDR
Tags highly expressed in Female
CATGCTTGTATCAGTTAGCTACTGCG	1.35329	2.85983	436.849	131.219	-6.91744	7.18479	4.07e-09	1.81e-06
CATGATGATCAGGGTAGCATATGAGC	1.35329	9.53276	418.168	388.511	-6.09702	7.68618	7.77e-09	2.6e-06
CATGCGCCGGCGCGCACATTGGCCTA	1.35329	15.2524	354.94	380.792	-5.38331	7.56647	4.01e-07	8.93e-05
CATGGCGGTGGCGGTGGCCGTCGAGG	12.1796	7.62621	319.015	347.344	-5.06467	7.43468	9.59e-08	2.56e-05
CATGCTCCGGCCCGCTGATGGGAATG	16.2394	19.0655	336.259	285.594	-4.12218	7.37537	2.86e-06	0.000426
CATGCCGGAGGCGGTGATGTGGCTCA	79.8439	27.645	945.549	625.22	-3.87364	8.71936	2.37e-05	0.00317
CATGACCACCGTCCTGCTGTCTTAAT	116.383	63.8695	681.14	1685.26	-3.71403	9.31639	4.16e-05	0.00464
CATGTTGCTAGCTCAGCGGTTGGGTT	18.946	62.9162	528.818	465.699	-3.58625	8.08148	7.98e-05	0.0082
Tags highly expressed in male
CATGTATCTCGTCCCGCCCAGGCCAA	1151.65	831.257	106.338	74.6147	3.44577	9.08959	4.08e-05	0.00464
CATGCTTGCTTGTTTGATCCTTATAT	171.867	142.038	8.62203	2.57292	4.65618	6.41237	2.21e-06	0.000369
CATGTGGCCTAGCGGTACCCCGAGTT	227.352	180.169	1.437	10.2917	5.25382	6.76394	1.57e-06	0.0003
CATGCGGCCTTTGCTGCGCTTGAGCT	1169.24	1335.54	12.933	12.8646	6.58183	9.31469	3.07e-11	2.05e-08
CATGGAGAATGGAGCGGTTGCGGGGA	3136.92	1497.6	1.437	12.8646	8.46605	10.1875	6.23e-12	8.33e-09
logFC=Fold change of differential expression; logCPM= log2 (counts per million)/tag abundance; FDR=false discovery rate; p and FDR < 0.01
B. Male vs. Monoecious
	Male		Monoecious
Tag sequence	TDr3631	TDr2965	TDr4162	TDr1506	TDr1819	logFC	logCPM	PValue	FDR
Tags highly expressed in monoecious
CATGCATGGATTTATTTGTTGGAAAG	4.07375	0.98691	695.247	232.824	905.155	-7.91733	8.53127	3.55775e-10	1.11429e-07
CATGCAGCCACTTGCCCTGTTTCCTT	92.3384	0.98691	3980.6	4237.61	58.6488	-6.57243	11.386	5.48429e-06	0.000390382
CATGAAAATTACCATCACCAAAAAAA	13.5792	3.94763	604.233	416.797	448.015	-5.82078	8.22658	1.07163e-08	2.79695e-06
CATGTGTGTTGTGTATTCTGTTTTTC	32.59	76.9788	2951.64	1095.52	752.014	-5.5596	10.6294	7.67023e-08	1.50145e-05
CATGCCGGAGGCGGTGATGTGGCTCA	80.1172	28.6203	2548.4	1588.19	352.308	-5.31765	10.3683	3.85937e-08	8.63396e-06
CATGATTAATTTGAAGACTGCTCAGT	2.71584	3.94763	131.465	139.279	127.744	-5.239	6.38036	1.35371e-07	2.35546e-05
CATGCAACAACAAGCTCGCAAGGCTG	8.14751	1.97382	249.025	95.6242	143.255	-5.02516	6.66898	1.87871e-06	0.000196137
CATGGCTCGTGTTAAAGTAACTAATA	46.1692	147.049	3761.92	1215.05	351.496	-5.00264	10.8968	1.57487e-06	0.000189711
CATGCACACAATCATCATCATCATCA	5.43167	3.94763	304.645	22.8667	126.831	-4.98378	6.56681	6.47491e-05	0.00253493
CATGATTAATTTGAAAAAAAAAAAAA	8.14751	3.94763	240.176	104.979	203.477	-4.91723	6.83756	8.85811e-07	0.000126107
CATGCCACTGAAGCTGCAAACAAAAT	14.9371	19.7382	653.532	195.406	602.22	-4.78587	8.22595	1.2176e-06	0.000158897
CATGACTACATCTGGTCCTATGAATA	10.8634	7.89526	304.645	96.6636	375.019	-4.77577	7.33369	2.75898e-06	0.000227398
CATGATGATCAGGGTAGCATATGAGC	1.35792	9.86908	152.954	161.106	164.242	-4.7314	6.64678	1.70695e-06	0.000190935
CATGAATCACTGTGTAACTGATGCAT	10.8634	5.92145	241.44	163.185	261.875	-4.72594	7.11826	5.42974e-07	8.50298e-05
CATGTCAGATCGAGATTGGCTTGCAT	19.0109	2.96072	274.307	134.082	410.605	-4.65546	7.41378	1.45437e-05	0.000797164
CATGAGGTTCTAGGGTTTGGTTATTT	14.9371	12.8298	359	93.5454	584.883	-4.62847	7.7508	1.12113e-05	0.000650253
CATGTGGATGATGATAATGAATGCAT	8.14751	7.89526	209.838	107.058	277.386	-4.60437	6.95856	2.12504e-06	0.000207988
CATGACTGTTATGATAAAAAAAAAAA	10.8634	9.86908	164.331	169.421	406.955	-4.55981	7.27339	2.48793e-06	0.000220773
CATGGTTTATGTAGGGACAAGGATCA	20.3688	7.89526	305.909	185.012	500.938	-4.55575	7.6891	3.65787e-06	0.000272773
CATGCAAGTTCTACAGAGAATAAAAA	12.2213	6.90836	259.137	127.845	275.561	-4.52782	7.1148	2.53762e-06	0.000220773
CATGCCTTCGCTTGGTTGTGAAAAAA	6.78959	8.88217	145.37	112.254	261.875	-4.4334	6.77349	3.15085e-06	0.000246711
CATGAAGGTAGGGATGATTTTTTAAA	2.71584	8.88217	84.6937	178.776	125.006	-4.40542	6.36387	8.14507e-06	0.000531466
CATGTAGAGTAGTTGTATTCAGTGGT	16.295	11.8429	385.546	63.403	437.066	-4.38474	7.53215	4.66897e-05	0.002031
CATGCTGAGCGGTTTCCGATCCCGAA	9.50543	9.86908	341.303	29.103	239.976	-4.37181	7.00127	0.000146982	0.00434291
CATGCAACGCCAAGGAGATTTTCGTC	31.2321	37.5025	702.831	265.045	870.482	-4.14895	8.58389	8.83877e-06	0.000553661
CATGCATTTGTGTGTTATGTAATAAG	13.5792	17.7644	542.293	73.7969	200.74	-4.1013	7.4236	0.000119322	0.00371072
CATGCGCTTGTACTGCAACTTATAAA	14.9371	6.90836	262.93	62.3636	198.003	-3.99923	6.79713	7.32042e-05	0.00272947
CATGGATCAAGTGAGCAGCAACTTCA	20.3688	7.89526	313.493	66.5212	281.949	-3.96962	7.13193	0.000121547	0.00371072
CATGCCTAGAGCTTCTTCTTGAAGTA	23.0846	11.8429	334.983	95.6242	344.908	-3.88915	7.36048	6.67774e-05	0.00255057
CATGGAGTGGTCTTTGCATTTAGTAT	54.3167	27.6334	492.993	171.5	12.8247	-3.77131	8.46857	0.000184343	0.00513622
CATGTGAAGAAGTGATGAGTTTGTTT	16.295	21.712	257.873	89.3878	409.692	-3.71698	7.3339	0.000120343	0.00371072
CATGAACCTTGTGTTTGTATTTAAAA	35.3059	52.3061	476.56	405.363	796.573	-3.66736	8.47402	2.26919e-05	0.00111049
CATGTGACTTAACCGCAACCAGGGAA	35.3059	52.3061	706.624	272.321	689.816	-3.65884	8.46567	4.22612e-05	0.0019465
CATGTACATTGTGCGCTAGTTGCTCA	28.5163	26.6465	542.293	137.2	343.995	-3.6225	7.76742	9.61449e-05	0.00327311
CATGGACGGATGATCCGTTTAGGAGA	14.9371	14.8036	232.592	166.303	139.606	-3.58077	6.85593	3.62607e-05	0.00172073
CATGTGCTCGCAGGCCGTCGAAAAAA	66.538	75.9919	470.24	1205.7	570.284	-3.39005	8.9071	9.94603e-05	0.00331393
CATGCCACGTAATTACGTATTATTAT	28.5163	95.7301	697.775	389.773	741.826	-3.28563	8.61841	0.00026221	0.00695369
CATGAAGGGAACAAAAGAAATAAAAA	39.3796	25.6596	323.606	183.973	370.457	-3.16994	7.57654	0.00019694	0.00531739
CATGTGAGTTGCTCCCGTTGACCTGC	42.0955	99.6777	868.427	566.469	432.504	-3.12696	8.65823	0.000294767	0.00732707
CATGAAAGTGTTGAAAGTTAAAAAAA	31.2321	16.7774	269.25	155.909	198.915	-3.11751	7.09391	0.000280951	0.00721261
CATGTGCGCTGCCTCAAATTTGCAAG	32.59	48.3585	298.324	236.982	411.517	-2.95502	7.69954	0.000358452	0.00863594
CATGCATCCATCGCTGGCCTTGTTTT	662.664	638.529	5291.46	5192.81	633.445	-2.95313	11.6821	0.00017087	0.00486513
Tags highly expressed in male
CATGGGCTTGCTTGCCTTCGCTGCTG	1452.97	1433.98	160.539	374.182	159.68	2.63976	9.4885	0.000323604	0.00791818
CATGATTGGCTTTGCTGCGTCTCTGC	537.736	334.562	37.9226	59.2454	107.67	2.66873	7.76433	0.00038076	0.00903439
CATGCCGACGCCTTTGTCCACGCCAC	535.02	338.509	36.6585	98.7424	62.9594	2.71864	7.75726	0.000266425	0.00695369
CATGGCGCTACTGGTGCTGGGGGCTG	3861.92	1783.34	427.261	346.118	470.827	2.76621	10.4302	0.000121944	0.00371072
CATGAACTACGGCCCTGGTGCCGCCG	1462.48	997.764	133.993	224.509	172.454	2.79552	9.22934	8.34093e-05	0.00296861
CATGCCAAGAAGTTTAGTGCTTGGAT	516.009	443.122	94.8064	32.2212	74.8213	2.83248	7.87162	0.000158571	0.00459857
CATGGCCGACCTTCCACGATCGGTCA	357.132	144.089	41.7148	14.5515	44.7103	2.89045	6.93441	0.000292947	0.00732707
CATGCATGCTGTCAGTTTTGGGAGTC	199.614	353.313	24.0176	42.6151	42.8854	2.91315	7.07335	8.54104e-05	0.00297228
CATGGCGACTCGTAAGGTGCAGGGGC	2660.16	1450.75	194.669	382.497	229.026	2.93421	9.94448	6.301e-05	0.0025301
CATGGGGGGAAGTGGGTTTGTGGGCT	249.857	435.226	41.7148	57.1666	31.0235	2.98155	7.36773	5.31185e-05	0.00224821
CATGGGGATCCCCAATAGCATCTCCA	316.395	373.051	31.6021	75.8757	20.074	3.01581	7.37054	0.000123217	0.00371072
CATGGCCGCGCCAATGCTCGGAGGCA	1887.51	264.491	159.275	80.0333	150.555	3.04808	8.99456	0.000421619	0.00985455
CATGGCTGAGGACGGCGAAGGTGGTG	10480.4	5806.97	667.437	1097.6	894.206	3.19929	11.8884	1.00002e-05	0.000602321
CATGCGTGCGCGGAGTGTCGGATCGG	353.059	327.653	7.58451	67.5606	34.6733	3.20679	7.32334	0.000186951	0.00513622
CATGTCCAAATGCCACTGGATATGTA	274.299	248.701	10.1127	45.7333	25.5487	3.25597	6.94157	4.37718e-05	0.00195847
CATGTTCTCAATGTTTGGATTCTTTG	232.204	229.95	1.26409	32.2212	20.074	3.67225	6.71699	7.72985e-05	0.0028151
CATGGGTGGCGCGACTTCTCGCTGTG	376.143	850.715	7.58451	78.9939	33.7608	3.92643	8.08569	2.08352e-05	0.00105251
CATGAAGATTGTCATTCCCTGAATTG	666.738	1011.58	10.1127	112.254	41.0605	3.93913	8.53328	1.93536e-05	0.00101026
CATGAGTAATAAAGTTAACTTCTCGT	673.527	419.436	3.79226	78.9939	16.4242	4.03726	7.90906	6.01838e-05	0.0024802
CATGACACACCGGACATTACTGGACT	483.419	291.138	2.52817	42.6151	24.6363	4.0405	7.41611	1.47623e-05	0.000797164
CATGGGAGAGGGTGACCGATCCTCGT	381.575	138.167	2.52817	22.8667	18.2491	4.13061	6.83923	6.08062e-06	0.000414011
CATGGCTTGCAGCAGCTGCGGCGGAT	406.018	146.062	2.52817	3.11818	1.82491	6.72461	6.8289	5.31871e-12	2.08228e-09
CATGCGGCCTTTGCTGCGCTTGAGCT	1173.24	1382.66	1.26409	1.03939	4.56227	8.98672	9.0073	3.74054e-19	1.95256e-16
CATGCGTGGATGGGTGGACGTAGTTT	9312.6	7764.01	2.52817	3.11818	8.21209	10.774	11.7398	2.63219e-25	2.061e-22
CATGCATGCGTGGATGGGTGGACGTA	9566.53	7622.88	1.26409	3.11818	1.82491	11.9123	11.7486	4.01965e-28	6.29477e-25
logFC=Fold change of differential expression; logCPM= log2 (counts per million)/tag abundance; FDR=false discovery rate;p and FDR <0.01
B. Female vs. Monoecious
	Female		Monoecious
	TDr4087	TDr1679	TDr4162	TDr1506	TDr1819	logFC	logCPM	PValue	FDR
Tags highly expressed in monoecious
CATGTGGCCTAGCGGTACCCCGAGTT	1.38633	11.7684	473.58	629.858	569.884	-6.59764	8.4138	1.35e-08	3.59e-06
CATGGAGAATGGAGCGGTTGCGGGGA	1.38633	14.7105	281.442	914.951	438.372	-6.24261	8.38351	5.09e-07	0.000116
CATGCAGATCTTCGTGAAGACCCTGA	2.77267	44.1315	137.876	415.485	1164.12	-5.78635	9.56303	1.13e-05	0.00131
CATGCTTGCTTGTTTGATCCTTATAT	8.31803	2.9421	182.667	179.012	152.943	-4.76611	6.76553	2.36e-06	0.000376
CATGGATTGTTTGTTTGGGGATGAAT	19.4087	11.7684	474.933	287.304	367.258	-4.54099	7.88112	1.82e-06	0.000322
CATGAGAAGCTGCTTCTTGGGTGGGA	6.93169	14.7105	121.778	332.609	188.013	-4.35766	7.09253	2.41e-05	0.00226
CATGAATCACTGTGTAACTGATGCAT	18.0224	2.9421	258.439	173.487	279.584	-4.35384	7.23045	1.15e-05	0.00131
CATGGAAGATACAACCCTCAGCTTTC	20.7951	20.5947	327.447	171.277	320.499	-3.71042	7.45692	5.4e-05	0.00431
CATGCATCCATCGCTGGCCTTGTTTT	471.355	491.331	664.018	520.649	4946.78	-3.48141	11.7408	3.27e-05	0.0029
Tags highly expressed in female
CATGGGTGTCCCTTCCCAAAGGTAAG	228.746	379.531	20.2963	25.4153	40.9147	3.38048	7.12934	1.54e-05	0.00153
CATGCGCGCGCGTCACGCCGCGCCGT	280.041	232.426	25.7086	9.94512	26.3023	3.62501	6.86366	6.76e-06	0.00098
CATGCGCGCGCGCGTCACGCCGCGCC	548.99	276.558	62.242	7.73509	27.2765	3.67383	7.54306	5.3e-05	0.00431
CATGAAACCCCCTCGGGCGAAGTTTC	619.694	526.636	58.1827	24.3103	29.2248	3.94467	7.98335	7.59e-07	0.000151
CATGGAATTAAGCACCTAAGTTTGCT	346.585	158.874	1.35308	27.6253	4.8708	4.45888	6.77936	1.29e-05	0.00137
CATGCTTCCAGAACTCCGTTTTCGGG	4382.22	559	37.8864	207.743	52.6046	4.63283	10.037	9.33e-06	0.00124
CATGCGCCCATCGGCTCGCTATGATG	163.588	329.515	6.76543	6.63008	5.84496	5.22741	6.6875	2.93e-09	9.34e-07
CATGGCGGTGGCGGTGGCCGTCGAGG	307.767	397.184	2.70617	3.31504	8.76743	6.07685	7.17861	4.61e-11	1.84e-08
CATGGCTTGCAGCAGCTGCGGCGGAT	651.579	226.542	2.70617	3.31504	1.94832	7.29353	7.48623	8.95e-13	4.75e-10
CATGCGTGGATGGGTGGACGTAGTTT	3005.58	6587.37	2.70617	3.31504	8.76743	9.8448	10.9082	5.04e-20	4.02e-17
CATGCATGCGTGGATGGGTGGACGTA	3318.9	12795.2	1.35308	3.31504	1.94832	11.7139	11.6546	4.88e-22	7.78e-19
