# Supplementary material for: Identification of candidate flowering and sex genes in white Guinea yam (D. rotundata Poir.) by SuperSAGE transcriptome profiling
Source: PLoS One. 2019 Sep 23;14(9):e0216912. doi: 10.1371/journal.pone.0216912 (PMC6756524; doi:10.1371/journal.pone.0216912)
Supplement: S5 Table — (XLSX) [file pone.0216912.s005.xlsx]

## Sheet: Sheet1
Table S5. Annotation of differentially expressed SuperSAGE tags
Tag sequence	E-value	Putative protein	Expression and involvement in flower and flower development
CATGAAAATTACCATCACCAAAAAAA	NoHit	NoHit	-
CATGAAACCCCCTCGGGCGAAGTTTC	N/A	N/A	-
CATGAAAGTGTTGAAAGTTAAAAAAA	1e-07	No conserved domain	-
CATGAACCTTGTGTTTGTATTTAAAA	1e-161	Serine--glyoxylate aminotransaminase	-
CATGAACTACGGCCCTGGTGCCGCCG	0	Pectinesterase inhibitor	Yes
CATGAAGATTGTCATTCCCTGAATTG	6e-88	Trichome birefringence-like 23	Yes
CATGAAGGGAACAAAAGAAATAAAAA	6.3	Uncharacterized protein	-
CATGAAGGTAGGGATGATTTTTTAAA	N/A	N/A	-
CATGAATCACTGTGTAACTGATGCAT	5e-13	Glutamine amidotransferases class-II (GATase).	-
CATGACACACCGGACATTACTGGACT	0.0001	No conserved domain	-
CATGACCACCGTCCTGCTGTCTTAAT	2e-47	Predicted protein/No conserved domains	-
CATGACTACATCTGGTCCTATGAATA	2e-75	NAC domain protein	Yes
CATGACTGTTATGATAAAAAAAAAAA	3e-32	Transposase-associated domain	-
CATGAGAAGCTGCTTCTTGGGTGGGA	6e-74	Serine-glycine hydroxymethyltransferase (SHMT)	-
CATGAGGTTCTAGGGTTTGGTTATTT	N/A	N/A	-
CATGAGTAATAAAGTTAACTTCTCGT	1e-15	Mannose specific lectin	-
CATGATGATCAGGGTAGCATATGAGC	0	ABC transporter F family member 1	-
CATGATTAATTTGAAAAAAAAAAAAA	2e-20	Exostosin family protein	-
CATGATTAATTTGAAGACTGCTCAGT	5e-103	Transferase family protein	Yes
CATGATTGGCTTTGCTGCGTCTCTGC	0.001	Photosystem II, 22 kDa Protein	-
CATGCAACAACAAGCTCGCAAGGCTG	0.045	WRKY transcription factor 47-1	-
CATGCAACGCCAAGGAGATTTTCGTC	1e-94	Pathogenesis-related thaumatin family protein	-
CATGCAAGTTCTACAGAGAATAAAAA	2e-75	NAC domain protein	Yes
CATGCACACAATCATCATCATCATCA	N/A	N/A	-
CATGCAGATCTTCGTGAAGACCCTGA	0	TolB protein-related isoform 1	-
CATGCAGCCACTTGCCCTGTTTCCTT	8e-06	Vacuolar-processing enzyme (VPE)	Yes
CATGCATCCATCGCTGGCCTTGTTTT	2e-36	Major intrinsic protein (MIP) superfamily.	-
CATGCATGCGTGGATGGGTGGACGTA	6e-95	Probable aquaporin TIP1-1 (AQPs)/Major intrinsic protein (MIP) superfamily.	Yes
CATGCATGCTGTCAGTTTTGGGAGTC	6e-41	T-complex 1 subunit eta	-
CATGCATGGATTTATTTGTTGGAAAG	5e-30	Mannan endo-1,4-beta-mannosidase 5-like	-
CATGCATTTGTGTGTTATGTAATAAG	3e-18	PR10 protein	-
CATGCCAAGAAGTTTAGTGCTTGGAT	2e-41	Glutathione-S transferase	Yes
CATGCCACGTAATTACGTATTATTAT	7.2	Unnamed protein product	-
CATGCCACTGAAGCTGCAAACAAAAT	7e-118	Lanatoside 15-O-acetylesterase	-
CATGCCGACGCCTTTGTCCACGCCAC	4e-37	Zinc finger family protein	Yes
CATGCCGGAGGCGGTGATGTGGCTCA	2e-28	Unnamed protein product	-
CATGCCTAGAGCTTCTTCTTGAAGTA	5e-89	LRR receptor-like kinase family protein	-
CATGCCTTCGCTTGGTTGTGAAAAAA	1e-64	NAC-like protein 13	-
CATGCGCCCATCGGCTCGCTATGATG	N/A	N/A	-
CATGCGCCGGCGCGCACATTGGCCTA	N/A	N/A	-
CATGCGCGCGCGCGTCACGCCGCGCC	N/A	N/A	-
CATGCGCGCGCGTCACGCCGCGCCGT	N/A	N/A	-
CATGCGCTTGTACTGCAACTTATAAA	1e-110	No lysine kinase 4 isoform 1	-
CATGCGGCCTTTGCTGCGCTTGAGCT	9e-43	Alternative transcript type 3	-
CATGCGTGCGCGGAGTGTCGGATCGG	2e-61	Myb/SANT-like DNA-binding domain	-
CATGCGTGGATGGGTGGACGTAGTTT	6e-95	Probable aquaporin TIP1-1 (AQPs)/Major intrinsic protein (MIP) superfamily.	Yes
CATGCTCCGGCCCGCTGATGGGAATG	0	Transketolase (TK)	Yes
CATGCTGAGCGGTTTCCGATCCCGAA	0	Catalase 2	-
CATGCTTCCAGAACTCCGTTTTCGGG	0.9	Hypothetical protein	-
CATGCTTGCTTGTTTGATCCTTATAT	8e-22	Probable aldehyde oxidase 2-like	-
CATGCTTGTATCAGTTAGCTACTGCG	N/A	N/A	-
CATGGAAGATACAACCCTCAGCTTTC	2e-06	LINE-1 reverse transcriptase like	-
CATGGAATTAAGCACCTAAGTTTGCT	5e-11	Tuber lectin 1	-
CATGGACGGATGATCCGTTTAGGAGA	0.13	No conserved domain	-
CATGGAGAATGGAGCGGTTGCGGGGA	1e-41	No conserved domains	-
CATGGAGTGGTCTTTGCATTTAGTAT	N/A	N/A	-
CATGGATCAAGTGAGCAGCAACTTCA	2e-79	Stay green protein	-
CATGGATTGTTTGTTTGGGGATGAAT	N/A	N/A	-
CATGGCCGACCTTCCACGATCGGTCA	1e-85	Acyl: COA ligase	-
CATGGCCGCGCCAATGCTCGGAGGCA	N/A	N/A	-
CATGGCGACTCGTAAGGTGCAGGGGC	6e-80	Peptidase S8 family domain	-
CATGGCGCTACTGGTGCTGGGGGCTG	8e-46	Anthranilate synthase 01	-
CATGGCGGTGGCGGTGGCCGTCGAGG	1e-39	Hypothetical protein	-
CATGGCTCGTGTTAAAGTAACTAATA	1e-10	AAA family ATPase	-
CATGGCTGAGGACGGCGAAGGTGGTG	8e-83	Malonyltransferase	Yes
CATGGCTTGCAGCAGCTGCGGCGGAT	1e-30	Chaperone protein dnaJ-related	-
CATGGGAGAGGGTGACCGATCCTCGT	8e-171	No conserved domain	-
CATGGGCTTGCTTGCCTTCGCTGCTG	0.004	Glucan 1,3-beta-glucosidase	-
CATGGGGATCCCCAATAGCATCTCCA	0	Lipoxygenase (LOX)	Yes
CATGGGGGGAAGTGGGTTTGTGGGCT	0.0007	Protein of unknown function (DUF1677)	-
CATGGGTGGCGCGACTTCTCGCTGTG	1e-11	D6-type cyclin isoform 3	-
CATGGGTGTCCCTTCCCAAAGGTAAG	2e-57	40S ribosomal S4 (RPS4)	Yes
CATGGTTTATGTAGGGACAAGGATCA	3e-155	Aspartic proteinase nepenthesin-2 precursor	-
CATGTACATTGTGCGCTAGTTGCTCA	0.31	CTP synthase 1 isoform X2	-
CATGTAGAGTAGTTGTATTCAGTGGT	0.22	Uncharacterized protein	-
CATGTATCTCGTCCCGCCCAGGCCAA	2e-53	40S ribosomal protein S8 isoform 3	-
CATGTCAGATCGAGATTGGCTTGCAT	N/A	N/A	-
CATGTCCAAATGCCACTGGATATGTA	2e-29	GDSL esterase/lipase APG	Yes
CATGTGAAGAAGTGATGAGTTTGTTT	N/A	N/A	-
CATGTGACTTAACCGCAACCAGGGAA	1e-32	DnaJ-like protein	Yes
CATGTGAGTTGCTCCCGTTGACCTGC	N/A	N/A	-
CATGTGCGCTGCCTCAAATTTGCAAG	7e-16	Transcription factor PIF3	Yes
CATGTGCTCGCAGGCCGTCGAAAAAA	9e-09	Histidine kinase 3	-
CATGTGGATGATGATAATGAATGCAT	2e-69	Primary amine oxidase	-
CATGTGGCCTAGCGGTACCCCGAGTT	4	Protein of unknown function	-
CATGTGTGTTGTGTATTCTGTTTTTC	5e-24	Stem-specific TSJT1	-
CATGTTCTCAATGTTTGGATTCTTTG	6e-144	Chloroplast chlorophyll a/b binding protein	-
CATGTTGCTAGCTCAGCGGTTGGGTT	8e-53	Long-chain fatty acid CoA synthetase	Yes
Yes = gene involvement/ expression in flower; - = no report on the expression or involvement of the gene in flower or flower development; NoHit= Tag that could aligned to the draft D. rotundata sequence, and N/A= did not match any sequences in the database used.
