# Supplementary material for: Identification of candidate flowering and sex genes in white Guinea yam (D. rotundata Poir.) by SuperSAGE transcriptome profiling
Source: PLoS One. 2019 Sep 23;14(9):e0216912. doi: 10.1371/journal.pone.0216912 (PMC6756524; doi:10.1371/journal.pone.0216912)
Supplement: S6 Table — (XLSX) [file pone.0216912.s006.xlsx]

## Sheet: tag_distribution
#Tag_ID	Hit_count	Tag_sequence	Scaffold_number_and_location	Strand	Chromosome_position	Gene_ID	Annotation
tag_01	NoHit	CATGAAAATTACCATCACCAAAAAAA	N/A	N/A	N/A	N/A	N/A
tag_02	NoHit	CATGAAACCCCCTCGGGCGAAGTTTC	N/A	N/A	N/A	N/A	N/A
tag_03	NoHit	CATGAAAGTGTTGAAAGTTAAAAAAA	N/A	N/A	N/A	N/A	N/A
tag_04	1	CATGAACCTTGTGTTTGTATTTAAAA	scaffold7_size6339784:952782-952807	-	Chromosome_19_P1_19_P2_23:952782-952807:-	N/A	N/A
tag_05	1	CATGAACTACGGCCCTGGTGCCGCCG	scaffold5_size13605545:8278709-8278734	-	Chromosome_17_P1_17_P2_12:11866260-11866285:-	Dr01251	Blast2Go=pectinesterase family protein,InterPro=Pectinesterase, catalytic(IPR000070), Pectinesterase inhibitor domain(IPR006501), Pectin lyase fold/virulence factor(IPR011050), Pectin lyase fold(IPR012334)
tag_06	1	CATGAAGATTGTCATTCCCTGAATTG	scaffold249_size472168:180405-180430	+	Chromosome_04_P1_4_P2_5:10985586-10985611:-	Dr20069	InterPro=PC-Esterase(IPR026057), PMR5 N-terminal domain(IPR025846)
tag_07	NoHit	CATGAAGGGAACAAAAGAAATAAAAA	N/A	N/A	N/A	N/A	N/A
tag_08	1	CATGAAGGTAGGGATGATTTTTTAAA	scaffold88_size2253638:974786-974811	+	Chromosome_09_P1_9_P2_3:7378620-7378645:-	Dr13529	Blast2Go=homeobox protein knotted-1-like 3,InterPro=ELK(IPR005539), KNOX1(IPR005540), KNOX2(IPR005541), Homeobox KN domain(IPR008422), Homeodomain-like(IPR009057), Homeobox domain(IPR001356)
tag_09	1	CATGAATCACTGTGTAACTGATGCAT	scaffold113_size2942980:2433896-2433921	+	Chromosome_06_P1_6_P2_6:26513307-26513332:-	Dr15183	Blast2Go=aluminum-induced protein,InterPro=Domain of unknown function DUF3700(IPR024286)
tag_10	1	CATGACACACCGGACATTACTGGACT	scaffold10_size9811429:9567748-9567773	-	Chromosome_13_P1_13_P2_1:634985-635010:+	Dr03717	Blast2Go=cell wall
tag_11	7	CATGACCACCGTCCTGCTGTCTTAAT	scaffold158_size1157843:1145615-1145640	-	Chromosome_08_P1_8_P2_11:21106059-21106084:+	N/A	N/A
tag_11	7	CATGACCACCGTCCTGCTGTCTTAAT	scaffold58_size2329378:2328405-2328430	-	Chromosome_03_P1_3_P2_10:9579853-9579878:+	N/A	N/A
tag_11	7	CATGACCACCGTCCTGCTGTCTTAAT	scaffold18_size4737203:4723344-4723369	-	Chromosome_08_P1_8_P2_11:14355331-14355356:-	N/A	N/A
tag_11	7	CATGACCACCGTCCTGCTGTCTTAAT	scaffold1178_size15903:538-563	+	No	N/A	N/A
tag_11	7	CATGACCACCGTCCTGCTGTCTTAAT	scaffold1030_size20462:190-215	+	No	N/A	N/A
tag_11	7	CATGACCACCGTCCTGCTGTCTTAAT	scaffold806_size31888:1988-2013	+	No	N/A	N/A
tag_11	7	CATGACCACCGTCCTGCTGTCTTAAT	scaffold4641_size1047:529-554	-	No	N/A	N/A
tag_12	1	CATGACTACATCTGGTCCTATGAATA	scaffold34_size3047595:1271822-1271847	-	Chromosome_05_P1_5_P2_4:31285734-31285759:+	N/A	N/A
tag_13	NoHit	CATGACTGTTATGATAAAAAAAAAAA	N/A	N/A	N/A	N/A	N/A
tag_14	NoHit	CATGAGAAGCTGCTTCTTGGGTGGGA	N/A	N/A	N/A	N/A	N/A
tag_15	1	CATGAGGTTCTAGGGTTTGGTTATTT	scaffold35_size3346825:383405-383430	-	Chromosome_10_P1_10_P2_14:8720531-8720556:+	Dr07610	N/A
tag_16	2	CATGAGTAATAAAGTTAACTTCTCGT	scaffold303_size314715:15384-15409	+	Chromosome_18_P1_18_P2_7:510517-510542:-	N/A	N/A
tag_16	2	CATGAGTAATAAAGTTAACTTCTCGT	scaffold27_size3549693:3366824-3366849	+	Chromosome_18_P1_18_P2_7:182845-182870:-	N/A	N/A
tag_17	NoHit	CATGATGATCAGGGTAGCATATGAGC	N/A	N/A	N/A	N/A	N/A
tag_18	2	CATGATTAATTTGAAAAAAAAAAAAA	scaffold117_size1190069:1095154-1095177	-	No	Dr15432	Blast2Go=exostosin-like protein,InterPro=Exostosin-like(IPR004263)
tag_18	2	CATGATTAATTTGAAAAAAAAAAAAA	scaffold10_size9811429:4986755-4986778	-	Chromosome_08_P1_8_P2_11:6907736-6907759:+	N/A	N/A
tag_19	1	CATGATTAATTTGAAGACTGCTCAGT	scaffold156_size854667:532229-532254	+	Chromosome_19_P1_19_P2_23:1895580-1895605:-	N/A	N/A
tag_20	NoHit	CATGATTGGCTTTGCTGCGTCTCTGC	N/A	N/A	N/A	N/A	N/A
tag_21	1	CATGCAACAACAAGCTCGCAAGGCTG	scaffold120_size1160965:265126-265151	+	Chromosome_12_P1_12_P2_19:17463065-17463090:-	Dr15625	InterPro=DNA-binding WRKY(IPR003657)
tag_22	NoHit	CATGCAACGCCAAGGAGATTTTCGTC	N/A	N/A	N/A	N/A	N/A
tag_23	1	CATGCAAGTTCTACAGAGAATAAAAA	scaffold34_size3047595:1271637-1271660	-	Chromosome_05_P1_5_P2_4:31285921-31285944:+	N/A	N/A
tag_24	1	CATGCACACAATCATCATCATCATCA	scaffold179_size694002:388473-388498	+	Chromosome_12_P1_12_P2_19:305505-305530:-	Dr18295	InterPro=Dormancyauxin associated(IPR008406)
tag_25	2	CATGCAGATCTTCGTGAAGACCCTGA	scaffold15_size5074393:2116890-2116914	-	Chromosome_15_P1_15_P2_16:4811448-4811472:+	N/A	N/A
tag_25	2	CATGCAGATCTTCGTGAAGACCCTGA	scaffold15_size5074393:173539-173561	+	Chromosome_15_P1_15_P2_16:1256023-1256045:+	N/A	N/A
tag_26	NoHit	CATGCAGCCACTTGCCCTGTTTCCTT	N/A	N/A	N/A	N/A	N/A
tag_27	1	CATGCATCCATCGCTGGCCTTGTTTT	scaffold6_size6258181:6099364-6099389	-	No	Dr01951	Blast2Go=plasma membrane intrinsic protein,InterPro=Major intrinsic protein(IPR000425), Aquaporin-like(IPR023271)
tag_28	1	CATGCATGCGTGGATGGGTGGACGTA	scaffold6_size6258181:4507259-4507284	-	Chromosome_14_P1_14_P2_13:8022276-8022301:+	Dr01794	Blast2Go=tonoplast intrinsic protein,InterPro=Major intrinsic protein(IPR000425), Aquaporin-like(IPR023271), Major intrinsic protein, conserved site(IPR022357)
tag_29	1	CATGCATGCTGTCAGTTTTGGGAGTC	scaffold12_size5750370:2528088-2528113	+	Chromosome_18_P1_18_P2_7:8351279-8351304:+	Dr03934	Blast2Go=t-complex protein 1 subunit eta-like,InterPro=Chaperonin Cpn60/TCP-1(IPR002423), T-complex protein 1, eta subunit(IPR012720), Chaperone tailless complex polypeptide 1 (TCP-1)(IPR027409), GroEL-like apical domain(IPR027413), GroEL-like equatorial domain(IPR017998), Chaperonin TCP-1, conserved site(IPR002194)
tag_30	1	CATGCATGGATTTATTTGTTGGAAAG	scaffold172_size882370:295779-295804	-	Chromosome_05_P1_5_P2_4:5134862-5134887:+	N/A	N/A
tag_31	1	CATGCATTTGTGTGTTATGTAATAAG	scaffold15_size5074393:1528855-1528880	-	Chromosome_15_P1_15_P2_16:5399482-5399507:+	N/A	N/A
tag_32	1	CATGCCAAGAAGTTTAGTGCTTGGAT	scaffold3_size7260715:2437088-2437113	-	Chromosome_19_P1_19_P2_23:7234888-7234913:+	Dr00445	Blast2Go=glutathione s-transferase,InterPro=Glutathione S-transferase, N-terminal(IPR004045), Glutathione S-transferase, C-terminal-like(IPR010987), Thioredoxin-like fold(IPR012336)
tag_33	NoHit	CATGCCACGTAATTACGTATTATTAT	N/A	N/A	N/A	N/A	N/A
tag_34	1	CATGCCACTGAAGCTGCAAACAAAAT	scaffold26_size4452976:1010376-1010401	+	Chromosome_05_P1_5_P2_4:23399336-23399361:-	Dr06250	Blast2Go=gdsl esterase lipase,InterPro=Lipase, GDSL(IPR001087), SGNH hydrolase-type esterase domain(IPR013831)
tag_35	1	CATGCCGACGCCTTTGTCCACGCCAC	scaffold26_size4452976:695973-695998	-	Chromosome_05_P1_5_P2_4:23713739-23713764:+	Dr06229	InterPro=Zinc finger, RING-type(IPR001841), Zinc finger, RING/FYVE/PHD-type(IPR013083)
tag_36	1	CATGCCGGAGGCGGTGATGTGGCTCA	scaffold152_size891038:421230-421255	+	Chromosome_15_P1_15_P2_16:8689567-8689592:-	N/A	N/A
tag_37	1	CATGCCTAGAGCTTCTTCTTGAAGTA	scaffold9_size5522300:5319206-5319231	-	Chromosome_02_P1_2_P2_2:29396318-29396343:-	N/A	N/A
tag_38	1	CATGCCTTCGCTTGGTTGTGAAAAAA	scaffold100_size1453608:236814-236836	-	No	Dr14353	Blast2Go=nac domain ipr003441,InterPro=NAC domain(IPR003441)
tag_39	1	CATGCGCCCATCGGCTCGCTATGATG	scaffold108_size1291303:517402-517427	-	Chromosome_09_P1_9_P2_3:11635018-11635043:+	N/A	N/A
tag_40	NoHit	CATGCGCCGGCGCGCACATTGGCCTA	N/A	N/A	N/A	N/A	N/A
tag_41	NoHit	CATGCGCGCGCGCGTCACGCCGCGCC	N/A	N/A	N/A	N/A	N/A
tag_42	NoHit	CATGCGCGCGCGTCACGCCGCGCCGT	N/A	N/A	N/A	N/A	N/A
tag_43	1	CATGCGCTTGTACTGCAACTTATAAA	scaffold3_size7260715:34797-34822	+	Chromosome_19_P1_19_P2_23:9637179-9637204:-	N/A	N/A
tag_44	NoHit	CATGCGGCCTTTGCTGCGCTTGAGCT	N/A	N/A	N/A	N/A	N/A
tag_45	1	CATGCGTGCGCGGAGTGTCGGATCGG	scaffold57_size2285586:1469150-1469175	+	Chromosome_04_P1_4_P2_5:17139852-17139877:-	Dr10348	InterPro=Homeodomain-like(IPR009057)
tag_46	1	CATGCGTGGATGGGTGGACGTAGTTT	scaffold6_size6258181:4507255-4507280	-	Chromosome_14_P1_14_P2_13:8022280-8022305:+	Dr01794	Blast2Go=tonoplast intrinsic protein,InterPro=Major intrinsic protein(IPR000425), Aquaporin-like(IPR023271), Major intrinsic protein, conserved site(IPR022357)
tag_47	1	CATGCTCCGGCCCGCTGATGGGAATG	scaffold206_size667865:203159-203184	-	Chromosome_11_P1_11_P2_9:887905-887930:-	Dr18992	Blast2Go=transketolase,InterPro=Transketolase, N-terminal(IPR005474), Transketolase-like, pyrimidine-binding domain(IPR005475), Transketolase, C-terminal(IPR005476), Transketolase, C-terminal/Pyruvate-ferredoxin oxidoreductase, domain II(IPR009014)
tag_48	1	CATGCTGAGCGGTTTCCGATCCCGAA	scaffold236_size506042:105368-105393	+	No	Dr19731	Blast2Go=catalase,InterPro=Catalase, mono-functional, haem-containing(IPR018028), Catalase core domain(IPR011614), Catalase immune-responsive domain(IPR010582), Catalase-like domain(IPR020835), Catalase, mono-functional, haem-containing, clades 1 and 3(IPR024711), Catalase haem-binding site(IPR002226), Catalase active site(IPR024708)
tag_49	7	CATGCTTCCAGAACTCCGTTTTCGGG	scaffold924_size24814:6034-6059	-	No	N/A	N/A
tag_49	7	CATGCTTCCAGAACTCCGTTTTCGGG	scaffold257_size1097547:916409-916434	-	No	N/A	N/A
tag_49	7	CATGCTTCCAGAACTCCGTTTTCGGG	scaffold257_size1097547:359337-359361	-	No	N/A	N/A
tag_49	7	CATGCTTCCAGAACTCCGTTTTCGGG	scaffold257_size1097547:1034139-1034162	+	No	N/A	N/A
tag_49	7	CATGCTTCCAGAACTCCGTTTTCGGG	scaffold19_size4190018:3665147-3665172	-	Chromosome_17_P1_17_P2_12:16587164-16587189:+	N/A	N/A
tag_49	7	CATGCTTCCAGAACTCCGTTTTCGGG	scaffold333_size255877:189457-189482	-	No	N/A	N/A
tag_49	7	CATGCTTCCAGAACTCCGTTTTCGGG	scaffold255_size448450:265156-265178	-	No	N/A	N/A
tag_50	1	CATGCTTGCTTGTTTGATCCTTATAT	scaffold71_size1998598:1028072-1028097	+	Chromosome_07_P1_7_P2_15:17025019-17025044:-	Dr11979	InterPro=NAC domain(IPR003441), Ricin B lectin domain(IPR000772)
tag_51	1	CATGCTTGTATCAGTTAGCTACTGCG	scaffold24_size3464141:2941172-2941197	-	Chromosome_10_P1_10_P2_14:1197592-1197617:-	N/A	N/A
tag_52	NoHit	CATGGAAGATACAACCCTCAGCTTTC	N/A	N/A	N/A	N/A	N/A
tag_53	1	CATGGAATTAAGCACCTAAGTTTGCT	scaffold471_size142882:70601-70626	+	Chromosome_18_P1_18_P2_7:1780954-1780979:-	N/A	N/A
tag_54	1	CATGGACGGATGATCCGTTTAGGAGA	scaffold14_size5065775:4565882-4565907	+	Chromosome_04_P1_4_P2_5:7558834-7558859:+	N/A	N/A
tag_55	NoHit	CATGGAGAATGGAGCGGTTGCGGGGA	N/A	N/A	N/A	N/A	N/A
tag_56	1	CATGGAGTGGTCTTTGCATTTAGTAT	scaffold106_size1359472:1000985-1001010	-	Chromosome_06_P1_6_P2_6:19594912-19594937:-	N/A	N/A
tag_57	1	CATGGATCAAGTGAGCAGCAACTTCA	scaffold54_size2310180:428045-428070	+	Chromosome_04_P1_4_P2_5:3934560-3934585:+	N/A	N/A
tag_58	8	CATGGATTGTTTGTTTGGGGATGAAT	scaffold297_size331009:19795-19820	+	Chromosome_16_P1_16_P2_8:4121462-4121487:+	N/A	N/A
tag_58	8	CATGGATTGTTTGTTTGGGGATGAAT	scaffold297_size331009:45657-45682	+	Chromosome_16_P1_16_P2_8:4147324-4147349:+	N/A	N/A
tag_58	8	CATGGATTGTTTGTTTGGGGATGAAT	scaffold297_size331009:69531-69556	+	Chromosome_16_P1_16_P2_8:4171198-4171223:+	N/A	N/A
tag_58	8	CATGGATTGTTTGTTTGGGGATGAAT	scaffold297_size331009:100169-100194	+	Chromosome_16_P1_16_P2_8:4201836-4201861:+	N/A	N/A
tag_58	8	CATGGATTGTTTGTTTGGGGATGAAT	scaffold141_size968171:384560-384585	-	Chromosome_02_P1_2_P2_2:19184863-19184888:-	N/A	N/A
tag_58	8	CATGGATTGTTTGTTTGGGGATGAAT	scaffold58_size2329378:177787-177812	+	Chromosome_16_P1_16_P2_8:4611463-4611488:+	N/A	N/A
tag_58	8	CATGGATTGTTTGTTTGGGGATGAAT	scaffold52_size2318290:1306338-1306363	+	Chromosome_07_P1_7_P2_15:14747155-14747180:-	Dr09650	Blast2Go=protein,InterPro=Dil domain(IPR018444), Dilute(IPR002710)
tag_58	8	CATGGATTGTTTGTTTGGGGATGAAT	scaffold2_size8147770:6792314-6792339	-	Chromosome_06_P1_6_P2_6:1595956-1595981:+	Dr00242	N/A
tag_59	1	CATGGCCGACCTTCCACGATCGGTCA	scaffold100_size1453608:1143463-1143488	-	No	Dr14443	Blast2Go=tonoplast intrinsic protein,InterPro=Major intrinsic protein(IPR000425), Aquaporin-like(IPR023271), Major intrinsic protein, conserved site(IPR022357)
tag_60	1	CATGGCCGCGCCAATGCTCGGAGGCA	scaffold332_size260081:214573-214598	+	No	Dr21724	Blast2Go=cysteine proteinase inhibitor,InterPro=Cystatin(IPR027214), Proteinase inhibitor I25, cystatin(IPR000010), Proteinase inhibitor I25, cystatin, conserved site(IPR018073)
tag_61	2	CATGGCGACTCGTAAGGTGCAGGGGC	scaffold44_size2569990:685964-685989	-	Chromosome_14_P1_14_P2_13:15027113-15027138:+	Dr08612	Blast2Go=subtilisin-like serine protease,InterPro=Peptidase S8, subtilisin-related(IPR015500), Peptidase S8/S53 domain(IPR000209), Peptidase S8, subtilisin, Ser-active site(IPR023828)
tag_61	2	CATGGCGACTCGTAAGGTGCAGGGGC	scaffold44_size2569990:734777-734799	-	Chromosome_14_P1_14_P2_13:14978303-14978325:+	Dr08617	Blast2Go=subtilisin-like serine protease,InterPro=Peptidase S8, subtilisin-related(IPR015500), Protease-associated domain, PA(IPR003137), Peptidase S8/S53 domain(IPR000209)
tag_62	1	CATGGCGCTACTGGTGCTGGGGGCTG	scaffold173_size726323:220714-220739	-	Chromosome_09_P1_9_P2_3:220714-220739:-	Dr18140	Blast2Go=anthranilate synthase component,InterPro=Chorismate binding, C-terminal(IPR015890), Anthranilate synthase component I, N-terminal(IPR006805), Anthranilate synthase component I - like(IPR005801), ADC synthase(IPR019999), Anthranilate synthase component I, PabB-like(IPR005256)
tag_63	1	CATGGCGGTGGCGGTGGCCGTCGAGG	scaffold28_size6441830:5551182-5551207	-	Chromosome_18_P1_18_P2_7:15036123-15036148:-	Dr06744	Blast2Go=protein
tag_64	1	CATGGCTCGTGTTAAAGTAACTAATA	scaffold15_size5074393:1986151-1986176	+	Chromosome_15_P1_15_P2_16:4942186-4942211:-	N/A	N/A
tag_65	1	CATGGCTGAGGACGGCGAAGGTGGTG	scaffold100_size1453608:954563-954588	+	No	N/A	N/A
tag_66	1	CATGGCTTGCAGCAGCTGCGGCGGAT	scaffold53_size3778570:1789223-1789248	+	Chromosome_05_P1_5_P2_4:27718738-27718763:-	N/A	N/A
tag_67	1	CATGGGAGAGGGTGACCGATCCTCGT	scaffold1_size8116999:2414348-2414373	-	Chromosome_11_P1_11_P2_9:6941064-6941089:+	N/A	N/A
tag_68	1	CATGGGCTTGCTTGCCTTCGCTGCTG	scaffold42_size2602198:487547-487572	+	Chromosome_04_P1_4_P2_5:2114627-2114652:-	Dr08369	Blast2Go=blue copper protein precursor,InterPro=Plastocyanin-like(IPR003245), Cupredoxin(IPR008972)
tag_69	1	CATGGGGATCCCCAATAGCATCTCCA	scaffold34_size3047595:118215-118240	-	Chromosome_05_P1_5_P2_4:32439341-32439366:+	Dr07394	Blast2Go=linoleate 13s-lipoxygenase 2- chloroplastic,InterPro=Lipoxygenase(IPR000907), Lipoxygenase, C-terminal(IPR013819), PLAT/LH2 domain(IPR001024), Lipoxygenase, plant(IPR008976), Lipase/lipooxygenase, PLAT/LH2(IPR027433), Lipoxygenase, domain 3(IPR001246), Lipoxygenase, conserved site(IPR020834), Lipoxygenase, iron binding site(IPR020833)
tag_70	1	CATGGGGGGAAGTGGGTTTGTGGGCT	scaffold203_size751738:317541-317566	-	Chromosome_06_P1_6_P2_6:1223892-1223917:+	N/A	N/A
tag_71	1	CATGGGTGGCGCGACTTCTCGCTGTG	scaffold225_size529727:206049-206074	-	Chromosome_15_P1_15_P2_16:206049-206074:-	Dr19495	InterPro=Cyclin, N-terminal(IPR006671), Cyclin, C-terminal domain(IPR004367), Cyclin-like(IPR013763)
tag_72	1	CATGGGTGTCCCTTCCCAAAGGTAAG	scaffold76_size1911446:552299-552324	+	No	Dr12277	Blast2Go=40s ribosomal protein s4,InterPro=Ribosomal protein S4e(IPR000876), KOW(IPR005824), Ribosomal protein S4e, central region(IPR013845), RNA-binding S4 domain(IPR002942), Ribosomal protein S4e, N-terminal(IPR013843), Ribosomal protein S4e, N-terminal, conserved site(IPR018199)
tag_73	1	CATGGTTTATGTAGGGACAAGGATCA	scaffold81_size2554208:2225086-2225111	+	Chromosome_03_P1_3_P2_10:1510086-1510111:+	Dr12966	Blast2Go=chloroplast nucleoid dna-binding protein cnd41,InterPro=Aspartic peptidase(IPR001461), Aspartic peptidase domain(IPR021109), Aspartic peptidase, active site(IPR001969)
tag_74	1	CATGTACATTGTGCGCTAGTTGCTCA	scaffold26_size4452976:1468736-1468761	-	Chromosome_05_P1_5_P2_4:22940976-22941001:+	N/A	N/A
tag_75	1	CATGTAGAGTAGTTGTATTCAGTGGT	scaffold179_size694002:388451-388476	-	Chromosome_12_P1_12_P2_19:305527-305552:+	Dr18295	InterPro=Dormancyauxin associated(IPR008406)
tag_76	1	CATGTATCTCGTCCCGCCCAGGCCAA	scaffold53_size3778570:2470306-2470331	-	Chromosome_05_P1_5_P2_4:27036655-27036680:+	Dr09938	Blast2Go=40s ribosomal protein s8,InterPro=Ribosomal protein S8e(IPR001047), Ribosomal protein S8e/ribosomal biogenesis NSA2(IPR022309)
tag_77	1	CATGTCAGATCGAGATTGGCTTGCAT	scaffold11_size5365135:1311532-1311557	+	Chromosome_06_P1_6_P2_6:29014641-29014666:-	N/A	N/A
tag_78	1	CATGTCCAAATGCCACTGGATATGTA	scaffold274_size390128:191330-191355	+	Chromosome_05_P1_5_P2_4:20138792-20138817:-	Dr20711	Blast2Go=uncharacterized protein
tag_79	1	CATGTGAAGAAGTGATGAGTTTGTTT	scaffold129_size1051150:750554-750579	-	No	N/A	N/A
tag_80	NoHit	CATGTGACTTAACCGCAACCAGGGAA	N/A	N/A	N/A	N/A	N/A
tag_81	1	CATGTGAGTTGCTCCCGTTGACCTGC	scaffold7_size6339784:2554706-2554731	+	Chromosome_19_P1_19_P2_23:2843986-2844011:+	Dr02208	InterPro=Kinetochore protein Ndc80(IPR005550)
tag_82	1	CATGTGCGCTGCCTCAAATTTGCAAG	scaffold120_size1160965:186090-186115	-	Chromosome_12_P1_12_P2_19:17542101-17542126:+	N/A	N/A
tag_83	1	CATGTGCTCGCAGGCCGTCGAAAAAA	scaffold53_size3778570:1609111-1609134	+	Chromosome_05_P1_5_P2_4:27898852-27898875:-	Dr09855	Blast2Go=histidine kinase 3,InterPro=CHASE(IPR006189)
tag_84	1	CATGTGGATGATGATAATGAATGCAT	scaffold54_size2310180:1375177-1375202	+	Chromosome_04_P1_4_P2_5:4881692-4881717:+	Dr10188	Blast2Go=at4g12290 t4c9_130,InterPro=Copper amine oxidase(IPR000269), Copper amine oxidase, C-terminal(IPR015798), Copper amine oxidase, N2-terminal(IPR015800), Copper amine oxidase, N3-terminal(IPR015802), Copper amine oxidase, N-terminal(IPR016182), Copper amine oxidase, N2/N3-terminal(IPR015801)
tag_85	1	CATGTGGCCTAGCGGTACCCCGAGTT	scaffold49_size3597071:1252463-1252488	-	Chromosome_20_P1_20_P2_17:9424711-9424736:+	N/A	N/A
tag_86	1	CATGTGTGTTGTGTATTCTGTTTTTC	scaffold113_size2942980:2435749-2435774	+	Chromosome_06_P1_6_P2_6:26511454-26511479:-	Dr15183	Blast2Go=aluminum-induced protein,InterPro=Domain of unknown function DUF3700(IPR024286)
tag_87	3	CATGTTCTCAATGTTTGGATTCTTTG	scaffold22_size3671846:3503021-3503046	-	Chromosome_20_P1_20_P2_17:168801-168826:+	Dr05694	Blast2Go=chloroplast chlorophyll a b binding protein
tag_87	3	CATGTTCTCAATGTTTGGATTCTTTG	scaffold22_size3671846:3510341-3510366	+	Chromosome_20_P1_20_P2_17:161481-161506:-	Dr05696	Blast2Go=chloroplast chlorophyll a b binding protein
tag_87	3	CATGTTCTCAATGTTTGGATTCTTTG	scaffold22_size3671846:3539802-3539827	+	Chromosome_20_P1_20_P2_17:132020-132045:-	Dr05699	Blast2Go=light harvesting chlorophyll a b-binding protein
tag_88	1	CATGTTGCTAGCTCAGCGGTTGGGTT	scaffold277_size390328:292573-292598	+	Chromosome_13_P1_13_P2_1:97731-97756:-	Dr20798	Blast2Go=long chain acyl- synthetase 2-like,InterPro=AMP-dependent synthetase/ligase(IPR000873), AMP-binding, conserved site(IPR020845)
