# Supplementary material for: Identification of candidate flowering and sex genes in white Guinea yam (D. rotundata Poir.) by SuperSAGE transcriptome profiling
Source: PLoS One. 2019 Sep 23;14(9):e0216912. doi: 10.1371/journal.pone.0216912 (PMC6756524; doi:10.1371/journal.pone.0216912)
Supplement: S7 Table — (XLSX) [file pone.0216912.s007.xlsx]

## Sheet: Sheet1
Table S7. Mean monthly temperature and rainfall during 2010 and 2011 yam growing seasons
		2010 growing season
Month	Rainfall (mm)	Minimum Temperature (°C)	Maximum Temperature (°C)
May	173.2	20.5	34.5
Jun	212.2	21	32.5
Jul	212.1	20	31.5
Aug	275.55	21	30.5
Sep	294.7	21	32
Oct	349.9	20	33
Nov	162.1	20.5	34
Dec	0.5	17.5	35
		2011 growing season
Month	Rainfall	Minimum Temerature (°C)	Maximum Temperature (°C)
May	146.1	21	35
June	224.4	21	33
July	156.4	20	31
Aug	314.9	20.5	30
Sept	280.9	20	32.2
Oct	262.35	20.5	31.5
Nov	8	20.5	34
Dec	0	16	35
